# Supplementary material for: DNA methylation and cancer incidence: lymphatic–hematopoietic versus solid cancers in the Strong Heart Study
Source: Clin Epigenetics. 2021 Feb 25;13:43. doi: 10.1186/s13148-021-01030-8 (PMC7908806; doi:10.1186/s13148-021-01030-8)
Supplement: Supplementary file 1 — Additional file 1. Hazard ratios (95% CIs) for lymphatic-hematopoietic, solid and overall cancers in the Strong Heart Study and the Framingham Heart Study. [file 13148_2021_1030_MOESM1_ESM.xlsx]

## Sheet: Supplementary Table 1
Supplementary Table 1. Hazard ratios (95% confidence intervals) for lymphatic-hematopoietic cancers for the CpGs selected by elastic-net in both the SHS and the FHS.
CpG	chr	pos	Gene	HR SHS (95 % CI)	pvalue SHS	HR FHS (95 % CI)	pvalue FHS
cg11637712	17	36665844	ARHGAP23	2.85 (2.23 3.63)	1.11e-16	0.69 (0.26 1.81)	0.44881
cg04908961	13	92003278	MIR17HG	0.18 (0.12 0.28)	2.44e-15	0.68 (0.30 1.54)	0.35492
cg15315385	11	32452839	WT1	4.31 (2.97 6.24)	1.27e-14	0.84 (0.34 2.08)	0.70323
cg10119082	7	98990626	ARPC1B	3.12 (2.33 4.16)	1.35e-14	3.02 (1.62 5.63)	0.00050096
cg15802396	17	7108305	DLG4	1.56 (1.39 1.75)	1.75e-14	1.81 (1.26 2.59)	0.0012859
cg02283485	10	81003020	ZMIZ1	1.88 (1.59 2.21)	3.84e-14	1.51 (0.75 3.04)	0.24907
cg23829024	6	26018074	H1-1	2.45 (1.93 3.10)	1.07e-13	0.69 (0.28 1.73)	0.43127
cg15936446	5	42952369	LOC648987	2.60 (2.02 3.35)	1.19e-13	0.94 (0.43 2.06)	0.8842
cg16300419	17	36666154	ARHGAP23	3.70 (2.60 5.27)	3.08e-13	0.54 (0.19 1.53)	0.2444
cg04513549	10	1651238	ADARB2	2.71 (2.07 3.55)	3.94e-13	0.50 (0.18 1.34)	0.16542
cg04407762	4	113442791	NEUROG2	4.77 (3.12 7.27)	4.5e-13	0.41 (0.18 0.95)	0.038459
cg06070002	1	45986120	PRDX1	0.25 (0.17 0.37)	4.81e-13	2.14 (0.84 5.46)	0.11281
cg02155884	13	112715454	SOX1	2.52 (1.96 3.25)	8.47e-13	0.75 (0.32 1.78)	0.51876
cg11694519	11	111783563	HSPB2	3.70 (2.57 5.33)	2.3e-12	1.83 (0.96 3.49)	0.068002
cg09244100	2	219697159	PRKAG3	0.20 (0.12 0.31)	3.47e-12	0.59 (0.35 1.01)	0.052281
cg01926238	6	117584715	VGLL2	7.51 (4.22 13.37)	7.51e-12	0.71 (0.29 1.75)	0.45655
cg14462779	10	76803669	DUPD1	7.56 (4.21 13.58)	1.25e-11	1.69 (0.64 4.44)	0.288
cg03098814	6	24911308	RIPOR2	1.45 (1.30 1.62)	1.57e-11	1.33 (1.03 1.71)	0.031371
cg08906246	4	5167599	STK32B	0.32 (0.23 0.45)	2.64e-11	1.88 (0.75 4.75)	0.18068
cg15530112	14	53929908	DDHD1	0.30 (0.21 0.43)	4.27e-11	0.52 (0.23 1.15)	0.10618
cg03254465	1	3240227	PRDM16	5.65 (3.38 9.47)	4.59e-11	2.33 (1.20 4.53)	0.012839
cg26675395	16	31159623	PRSS36	10.27 (5.13 20.55)	4.64e-11	1.85 (0.72 4.75)	0.19973
cg09098624	8	11558334	GATA4	2.01 (1.63 2.48)	5.77e-11	0.81 (0.34 1.91)	0.6235
cg20929609	1	40626736	RLF	0.10 (0.05 0.20)	5.92e-11	0.50 (0.22 1.17)	0.10939
cg18459489	10	118890977	VAX1	5.27 (3.19 8.69)	7.99e-11	1.59 (0.84 3.02)	0.15771
cg27131563	8	67434522	VXN	0.32 (0.23 0.46)	1.73e-10	0.57 (0.34 0.96)	0.034253
cg07895206	5	6492253	UBE2QL1	0.55 (0.45 0.66)	4.8e-10	2.01 (0.72 5.60)	0.18237
cg14301190	16	31159704	PRSS36	10.05 (4.81 20.99)	8.24e-10	1.71 (0.68 4.30)	0.25417
cg01418153	1	3240129	PRDM16	6.21 (3.45 11.17)	1.16e-09	2.97 (1.39 6.34)	0.004791
cg23130957	5	1657346	LOC728613	0.19 (0.11 0.32)	2.64e-09	0.45 (0.21 0.95)	0.036493
cg25083618	10	94820988	CYP26C1	8.14 (4.04 16.39)	4.31e-09	0.79 (0.31 2.03)	0.62386
cg24495344	1	103574097	COL11A1	2.53 (1.85 3.45)	5.36e-09	1.28 (0.70 2.34)	0.41958
cg08506931	2	223168861	CCDC140	5.24 (3.00 9.16)	5.71e-09	1.80 (0.95 3.42)	0.070173
cg06092178	3	50708855	MIR4787	0.46 (0.35 0.60)	5.86e-09	2.33 (0.90 6.06)	0.081965
cg19186380	12	54427029	HOXC5	4.54 (2.65 7.77)	3.44e-08	0.44 (0.17 1.14)	0.091121
cg15149098	19	49055027	SULT2B1	0.26 (0.16 0.42)	4.15e-08	1.44 (0.59 3.53)	0.42532
cg04921771	1	40349687	TRIT1	0.24 (0.15 0.40)	4.19e-08	0.56 (0.27 1.14)	0.10727
cg19370054	2	98964186	CNGA3	2.71 (1.87 3.91)	1.23e-07	0.48 (0.19 1.23)	0.12834
cg16984812	2	43863456	PLEKHH2	0.40 (0.28 0.57)	2.58e-07	1.50 (0.57 3.95)	0.41337
cg07171111	4	10462903	ZNF518B	2.30 (1.68 3.16)	2.62e-07	1.21 (0.72 2.05)	0.47099
cg24741962	2	242999257	LINC01881	0.33 (0.21 0.50)	2.78e-07	0.84 (0.41 1.72)	0.63697
cg08555552	4	13536409	LINC01097	2.07 (1.57 2.73)	3.03e-07	1.90 (1.14 3.17)	0.014307
cg11223747	1	12079457	MIIP	1.20 (1.12 1.28)	4.31e-07	0.54 (0.21 1.36)	0.19139
cg26768712	16	23313559	SCNN1B	1.67 (1.37 2.04)	5.65e-07	1.44 (0.78 2.66)	0.23766
cg00588499	4	24227960	PPARGC1A	0.65 (0.55 0.77)	5.72e-07	1.78 (0.71 4.48)	0.21822
cg21810379	4	114168914	ANK2	0.78 (0.71 0.87)	1.52e-06	0.67 (0.30 1.51)	0.33759
cg02675414	12	54089240	CALCOCO1	2.42 (1.63 3.60)	1.17e-05	0.65 (0.23 1.88)	0.42869
cg01678309	15	68930255	CORO2B	0.20 (0.10 0.42)	1.73e-05	0.41 (0.16 1.04)	0.060841
cg20926049	6	170591749	DLL1	0.86 (0.80 0.92)	2.25e-05	0.58 (0.24 1.41)	0.2337
cg24430642	22	50528746	MOV10L1	0.70 (0.59 0.82)	2.48e-05	1.43 (0.58 3.50)	0.43484
cg15000279	19	29285009	LINC00906	3.23 (1.83 5.70)	5.09e-05	0.49 (0.17 1.39)	0.18046
cg01723606	7	101944275	SH2B2	0.66 (0.54 0.81)	7.09e-05	1.39 (0.61 3.15)	0.43463
cg04382108	9	116930367	COL27A1	0.49 (0.34 0.71)	0.00011887	1.96 (0.78 4.90)	0.15238
cg20260559	12	122499638	BCL7A	0.79 (0.69 0.90)	0.00036725	1.65 (0.63 4.37)	0.3101
cg06761220	2	239078090	ILKAP	0.72 (0.59 0.88)	0.001042	0.78 (0.62 0.99)	0.037002

## Sheet: Supplementary Table 2
Supplementary Table 2. Hazard ratios (95% confidence intervals) for solid cancers for the CpGs selected by elastic-net in both the SHS and the FHS.
CpG	chr	pos	Gene	HR SHS (95 % CI)	pvalue SHS	HR FHS (95 % CI)	pvalue FHS
cg06600429	5	160975956	GABRB2	2.04 (1.49 2.81)	1.1e-05	1.35 (1.04 1.75)	0.025309
cg01926269	2	25391670	POMC	1.86 (1.40 2.46)	1.53e-05	0.91 (0.68 1.21)	0.51326
cg05575921	5	373378	AHRR	0.49 (0.35 0.68)	1.66e-05	0.90 (0.66 1.23)	0.5148
cg02935562	16	19834374	IQCK	0.54 (0.41 0.72)	2.04e-05	1.38 (1.05 1.83)	0.021272
cg06636427	7	1273200	UNCX	1.91 (1.41 2.58)	2.5e-05	0.77 (0.59 1.02)	0.064148
cg26357587	11	120110882	POU2F3	1.97 (1.43 2.72)	3.67e-05	0.85 (0.65 1.10)	0.21627
cg27317356	10	87360396	GRID1	0.59 (0.46 0.76)	3.73e-05	1.22 (0.95 1.58)	0.1255
cg23736754	8	119117303	EXT1	0.75 (0.66 0.86)	5.46e-05	1.17 (0.90 1.51)	0.24765
cg16004501	18	54814303	BOD1L2	1.74 (1.33 2.28)	5.73e-05	1.16 (0.89 1.49)	0.26983
cg21257892	6	99963170	USP45	1.66 (1.29 2.13)	6.64e-05	1.28 (1.00 1.65)	0.052929
cg08292483	11	1216466	MUC5B	0.67 (0.54 0.82)	0.00011937	1.13 (0.88 1.44)	0.34267
cg24059718	21	45138843	PDXK	1.19 (1.09 1.31)	0.0001835	1.34 (1.05 1.70)	0.018202
cg12632315	3	134069894	AMOTL2	0.63 (0.49 0.80)	0.00018586	1.15 (0.86 1.54)	0.33945
cg09437783	2	88747976	FOXI3	0.65 (0.52 0.82)	0.00019038	1.27 (0.96 1.70)	0.096874
cg00392505	10	134835146	LINC01168	1.64 (1.26 2.13)	0.00022706	0.90 (0.77 1.06)	0.20561
cg18324707	7	137531801	DGKI	1.44 (1.18 1.74)	0.00023482	1.22 (0.96 1.56)	0.098015
cg03636183	19	17000585	F2RL3	0.58 (0.44 0.78)	0.00023724	0.93 (0.68 1.26)	0.63425
cg21330896	8	28205705	ZNF395	0.60 (0.46 0.79)	0.00023744	0.85 (0.65 1.10)	0.21177
cg06917998	14	73269031	DPF3	0.68 (0.56 0.84)	0.00024705	1.30 (1.00 1.68)	0.04824
cg22402816	6	30135671	TRIM15	0.67 (0.54 0.83)	0.00027203	0.91 (0.70 1.18)	0.45843
cg18854419	11	91957989	FAT3	1.42 (1.17 1.72)	0.00035593	1.21 (1.02 1.45)	0.032091
cg24347894	4	146684278	ZNF827	0.65 (0.51 0.83)	0.00040818	0.85 (0.65 1.12)	0.23985
cg25431120	2	238301393	COL6A3	0.71 (0.59 0.86)	0.00041408	0.86 (0.71 1.03)	0.10015
cg15747825	6	28565626	ZBED9	1.52 (1.21 1.92)	0.00042292	1.10 (0.87 1.40)	0.42522
cg00166372	3	50232459	GNAT1	0.65 (0.51 0.83)	0.00047734	0.76 (0.58 0.99)	0.041908
cg26016484	17	74582175	ST6GALNAC2	1.33 (1.13 1.56)	0.00051634	0.77 (0.58 1.02)	0.063919
cg11531272	1	21934679	RAP1GAP	1.47 (1.18 1.84)	0.00052082	1.28 (0.99 1.65)	0.055418
cg01574233	12	56359406	PMEL	0.64 (0.50 0.83)	0.00055895	1.30 (1.00 1.69)	0.05224
cg13436213	6	164047621	QKI	0.67 (0.53 0.84)	0.00056706	0.82 (0.68 0.98)	0.025801
cg04867814	16	1368120	UBE2I	0.68 (0.55 0.85)	0.00056811	0.76 (0.59 1.00)	0.047385
cg11178337	17	43065745	C1QL1	0.60 (0.45 0.80)	0.00058825	0.83 (0.63 1.09)	0.17974
cg04242655	22	22902047	LL22NC03-63E9.3	0.73 (0.61 0.87)	0.0006216	1.17 (0.92 1.48)	0.19951
cg20950843	22	43044387	CYB5R3	0.68 (0.55 0.85)	0.00067255	0.82 (0.63 1.06)	0.12938
cg03785955	4	6224780	LINC02495	1.47 (1.18 1.85)	0.00068046	1.14 (0.90 1.45)	0.26976
cg16204414	3	10325494	TATDN2	0.65 (0.51 0.83)	0.00069054	0.77 (0.58 1.01)	0.061545
cg26815396	6	34495393	PACSIN1	0.71 (0.58 0.86)	0.00073512	1.16 (0.91 1.49)	0.22483
cg12913429	14	73360857	DPF3	1.23 (1.09 1.39)	0.00075757	1.29 (1.02 1.63)	0.030027
cg16832267	2	18060102	KCNS3	1.56 (1.20 2.03)	0.00080169	0.79 (0.63 1.00)	0.045296
cg14420108	9	34647483	GALT	0.64 (0.49 0.83)	0.00087298	1.22 (0.93 1.61)	0.14871
cg26497264	19	11849795	ZNF823	1.24 (1.09 1.41)	0.0010805	0.81 (0.63 1.04)	0.101
cg19764066	2	3819033	ALLC	0.67 (0.53 0.85)	0.0011332	1.49 (1.16 1.92)	0.0019672
cg09662411	1	92946132	GFI1	0.75 (0.63 0.89)	0.0012003	0.88 (0.71 1.08)	0.21942
cg09682129	4	123300788	ADAD1	0.72 (0.59 0.88)	0.00127	1.31 (1.02 1.67)	0.032994
cg02018902	15	79576149	ANKRD34C-AS1	1.66 (1.22 2.26)	0.0013271	1.26 (0.97 1.63)	0.078714
cg19132477	3	8484313	LMCD1-AS1	0.69 (0.54 0.87)	0.0014697	1.14 (0.87 1.49)	0.34187
cg03554749	4	85405132	NKX6-1	1.37 (1.13 1.66)	0.0015193	1.12 (0.93 1.35)	0.23474
cg03725573	11	113962901	ZBTB16	1.58 (1.19 2.09)	0.0015506	0.77 (0.61 0.98)	0.034411
cg07242860	5	140739522	PCDHGA1	0.69 (0.55 0.87)	0.0016909	1.17 (0.97 1.42)	0.10589
cg09601518	19	4304933	FSD1	0.68 (0.53 0.86)	0.0017196	1.29 (1.01 1.66)	0.044071
cg00700866	1	38096105	RSPO1	0.68 (0.53 0.87)	0.0017575	0.93 (0.72 1.20)	0.57307
cg21386545	1	4832865	AJAP1	0.77 (0.66 0.91)	0.0017899	1.18 (0.93 1.49)	0.17728
cg19098906	22	19136238	GSC2	0.68 (0.53 0.87)	0.0017967	1.16 (0.91 1.48)	0.2238
cg12510087	12	132887175	GALNT9	1.44 (1.14 1.81)	0.0018644	0.85 (0.67 1.07)	0.1667
cg23326313	6	28911759	TRIM27	1.46 (1.15 1.87)	0.0020125	0.79 (0.61 1.03)	0.07634
cg18417245	5	140579296	PCDHB11	0.66 (0.51 0.86)	0.0022702	1.23 (0.95 1.58)	0.11855
cg01781725	16	1047460	SOX8	1.35 (1.11 1.65)	0.0024192	1.21 (0.94 1.54)	0.1334
cg00481259	16	450837	NME4	0.65 (0.49 0.86)	0.0024719	0.83 (0.63 1.10)	0.20239
cg03237218	17	33760527	SLFN12	0.68 (0.52 0.87)	0.0026493	0.74 (0.56 0.97)	0.02753
cg23708624	7	76829845	CCDC146	1.55 (1.16 2.05)	0.0027452	0.88 (0.68 1.15)	0.35092
cg02995045	1	6419906	ACOT7	0.66 (0.50 0.87)	0.0028238	0.75 (0.57 0.99)	0.041238
cg12078933	19	12781150	WDR83	0.68 (0.53 0.88)	0.0028245	1.30 (1.01 1.67)	0.040202
cg05583103	19	36157607	UPK1A	1.44 (1.13 1.84)	0.0032326	0.88 (0.69 1.12)	0.28933
cg17108141	1	86044230	DDAH1	0.68 (0.52 0.88)	0.0033435	0.83 (0.64 1.07)	0.14889
cg23868809	8	94766196	TMEM67	0.68 (0.53 0.88)	0.0034041	0.87 (0.68 1.12)	0.28096
cg22582569	11	111636425	PPP2R1B	0.70 (0.55 0.89)	0.0034593	0.63 (0.48 0.84)	0.0013266
cg14507891	3	49208514	KLHDC8B	0.66 (0.49 0.88)	0.0042885	0.89 (0.67 1.17)	0.40485
cg03928431	10	15018005	DCLRE1C	0.69 (0.53 0.89)	0.0045444	0.76 (0.59 0.99)	0.043296
cg04772241	16	87471757	ZCCHC14	0.83 (0.73 0.94)	0.0046529	0.77 (0.60 1.00)	0.049528
cg10592454	6	27215509	PRSS16	0.72 (0.58 0.91)	0.005563	1.24 (0.98 1.57)	0.07413
cg27074582	2	240114406	HDAC4	0.72 (0.57 0.91)	0.0055895	0.83 (0.61 1.13)	0.22923
cg07457375	6	33151008	COL11A2	1.45 (1.11 1.90)	0.0063062	1.28 (1.03 1.58)	0.0236
cg17593472	5	142065676	FGF1	0.70 (0.54 0.90)	0.0063947	0.78 (0.61 1.01)	0.060478
cg02080260	17	43238036	HEXIM2	0.70 (0.54 0.90)	0.0066418	0.87 (0.67 1.15)	0.32984
cg10965478	15	31617633	KLF13	0.70 (0.54 0.91)	0.0069856	0.85 (0.64 1.14)	0.27843
cg09580393	17	4869866	SPAG7	0.63 (0.45 0.88)	0.0070324	0.85 (0.64 1.15)	0.29565
cg00574251	2	164965991	FIGN	1.44 (1.10 1.88)	0.0071344	0.81 (0.65 1.00)	0.051223
cg09576074	16	84341327	WFDC1	1.40 (1.10 1.79)	0.0071486	0.78 (0.61 0.99)	0.039099
cg06595162	21	40141040	LINC00114	0.71 (0.55 0.91)	0.0072945	1.20 (0.92 1.57)	0.18125
cg26403241	7	668292	PRKAR1B	1.41 (1.09 1.81)	0.0083237	1.17 (0.89 1.55)	0.2679
cg25821781	17	2325143	METTL16	1.41 (1.09 1.82)	0.0090759	1.34 (1.03 1.75)	0.029714
cg13604246	2	241497412	ANKMY1	1.43 (1.09 1.88)	0.010483	0.86 (0.66 1.11)	0.24481
cg23444264	10	72219751	NODAL	0.72 (0.55 0.93)	0.010683	0.80 (0.62 1.05)	0.1097
cg26666886	16	89558024	ANKRD11	0.69 (0.52 0.92)	0.012285	0.77 (0.58 1.02)	0.068807
cg13835114	9	133327530	ASS1	0.71 (0.54 0.93)	0.013213	1.29 (0.98 1.69)	0.070105
cg11649376	12	81473234	ACSS3	0.71 (0.54 0.94)	0.016854	0.86 (0.66 1.10)	0.23126
cg25985778	17	72199373	RPL38	0.73 (0.56 0.95)	0.018153	1.27 (0.99 1.63)	0.061262
cg25793587	15	67383147	SMAD3	0.73 (0.56 0.95)	0.01832	1.29 (0.97 1.71)	0.081609
cg03828109	17	3600356	P2RX5	1.36 (1.05 1.75)	0.018457	1.07 (0.82 1.38)	0.63125
cg12026858	11	114067446	ZBTB16	1.35 (1.05 1.74)	0.019164	0.87 (0.71 1.06)	0.16789
cg24027320	20	13620031	TASP1	1.33 (1.05 1.68)	0.019259	1.36 (1.07 1.75)	0.013716
cg00524443	17	46650310	HOXB3	0.74 (0.56 0.96)	0.025784	0.86 (0.65 1.15)	0.30695
cg03085549	16	75150819	LDHD	0.73 (0.55 0.96)	0.026227	0.86 (0.68 1.10)	0.23582
cg13251181	13	31481184	MEDAG	0.74 (0.56 0.97)	0.029285	0.85 (0.64 1.12)	0.24469
cg23606718	2	131513927	AMER3	1.43 (1.03 1.98)	0.033607	0.89 (0.68 1.16)	0.39576
cg12145907	5	140864834	PCDHGA8	1.24 (1.01 1.53)	0.040919	0.76 (0.59 0.99)	0.040512
cg07502389	8	24771259	NEFM	1.32 (1.01 1.73)	0.044777	1.27 (0.98 1.63)	0.070108
cg10247798	3	52008826	ABHD14B	0.79 (0.61 1.03)	0.078706	0.87 (0.65 1.17)	0.35631
cg22454769	2	106015767	FHL2	1.20 (0.87 1.67)	0.26233	0.89 (0.68 1.16)	0.38614

## Sheet: Supplementary Table 3
Supplementary Table 3. Hazard ratios (95% confidence intervals) for overall cancer for the CpGs selected by elastic-net in both the SHS and the FHS.
CpG	chr	pos	Gene	HR SHS (95 % CI)	pvalue SHS	HR FHS (95 % CI)	pvalue FHS
cg06600429	5	160975956	GABRB2	2.14 (1.57 2.90)	1.15e-06	1.24 (0.96 1.59)	0.10012
cg06636427	7	1273200	UNCX	1.96 (1.47 2.63)	5.33e-06	0.81 (0.62 1.04)	0.10206
cg27317356	10	87360396	GRID1	0.60 (0.47 0.77)	4.87e-05	1.22 (0.95 1.56)	0.11214
cg09259608	1	1470161	TMEM240	0.70 (0.59 0.83)	5.3e-05	0.81 (0.64 1.02)	0.07644
cg03272310	17	39704454	JUP	0.55 (0.41 0.73)	5.43e-05	1.33 (1.03 1.72)	0.02768
cg16204414	3	10325494	TATDN2	0.62 (0.49 0.79)	8.34e-05	0.75 (0.58 0.99)	0.039646
cg21257892	6	99963170	USP45	1.60 (1.25 2.03)	0.00014842	1.20 (0.94 1.53)	0.13762
cg19764066	2	3819033	ALLC	0.64 (0.51 0.80)	0.00015364	1.50 (1.18 1.91)	0.0010114
cg10063637	16	4524514	NMRAL1	1.27 (1.12 1.44)	0.00016519	0.84 (0.65 1.08)	0.16696
cg24540066	1	5891521	MIR4689	0.63 (0.49 0.80)	0.00016611	0.84 (0.67 1.07)	0.15415
cg00392505	10	134835146	LINC01168	1.62 (1.26 2.09)	0.0001775	0.92 (0.78 1.09)	0.32669
cg11531272	1	21934679	RAP1GAP	1.49 (1.21 1.84)	0.00019117	1.28 (1.00 1.63)	0.05004
cg06917998	14	73269031	DPF3	0.69 (0.56 0.84)	0.00020642	1.18 (0.93 1.50)	0.17896
cg14071925	19	55103653	LILRA2	0.68 (0.55 0.84)	0.00032672	0.79 (0.63 1.00)	0.05288
cg24059718	21	45138843	PDXK	1.18 (1.08 1.30)	0.00039165	1.27 (1.00 1.61)	0.045502
cg08672999	19	52675203	ZNF836	0.64 (0.50 0.82)	0.00042162	1.18 (0.93 1.50)	0.17158
cg25214898	6	167839518	TCP10	0.70 (0.57 0.85)	0.00043121	1.21 (0.96 1.54)	0.10643
cg17108141	1	86044230	DDAH1	0.64 (0.50 0.82)	0.00047325	0.78 (0.61 1.00)	0.049955
cg03383184	8	43129726	POTEA	0.75 (0.64 0.88)	0.00048441	1.23 (0.97 1.54)	0.082775
cg00073244	1	3529108	MEGF6	0.67 (0.54 0.84)	0.0004997	1.21 (0.95 1.53)	0.12358
cg05605996	19	3185677	NCLN	1.53 (1.20 1.94)	0.00053625	1.10 (0.88 1.36)	0.3969
cg00166372	3	50232459	GNAT1	0.66 (0.52 0.84)	0.00054598	0.75 (0.58 0.96)	0.023554
cg12510087	12	132887175	GALNT9	1.48 (1.18 1.84)	0.00057711	0.82 (0.66 1.03)	0.093769
cg13987606	1	160002698	PIGM	0.73 (0.61 0.88)	0.00068363	1.14 (0.91 1.44)	0.26311
cg18324707	7	137531801	DGKI	1.39 (1.15 1.68)	0.00073134	1.24 (0.99 1.54)	0.062848
cg03876085	21	46856099	COL18A1	0.63 (0.49 0.83)	0.00075076	0.81 (0.63 1.03)	0.090985
cg21564728	17	62398573	PECAM1	1.37 (1.14 1.64)	0.00076595	1.28 (1.00 1.64)	0.053926
cg20950843	22	43044387	CYB5R3	0.69 (0.56 0.86)	0.00088544	0.77 (0.60 0.99)	0.043759
cg13436213	6	164047621	QKI	0.69 (0.55 0.86)	0.00093215	0.85 (0.71 1.01)	0.067805
cg17330460	11	125772649	PUS3	0.67 (0.53 0.85)	0.00094067	1.10 (0.95 1.29)	0.20898
cg25431120	2	238301393	COL6A3	0.73 (0.60 0.88)	0.00095928	0.83 (0.70 0.98)	0.025615
cg08762472	5	1891789	IRX4	0.68 (0.55 0.86)	0.00099216	0.77 (0.60 0.99)	0.03885
cg09682129	4	123300788	ADAD1	0.72 (0.60 0.88)	0.0012101	1.28 (1.01 1.62)	0.038084
cg14507891	3	49208514	KLHDC8B	0.63 (0.48 0.84)	0.0013057	0.83 (0.63 1.08)	0.16215
cg22582569	11	111636425	PPP2R1B	0.68 (0.54 0.86)	0.0014296	0.64 (0.49 0.83)	0.00091023
cg03636183	19	17000585	F2RL3	0.63 (0.48 0.84)	0.0014375	0.99 (0.74 1.34)	0.96917
cg26497264	19	11849795	ZNF823	1.23 (1.08 1.39)	0.0014576	0.80 (0.63 1.03)	0.079578
cg16300419	17	36666154	ARHGAP23	1.38 (1.13 1.69)	0.0015517	0.75 (0.57 0.98)	0.036332
cg17186087	2	232765416	MIR1471	0.70 (0.56 0.87)	0.0016164	1.22 (0.95 1.56)	0.11872
cg12913429	14	73360857	DPF3	1.21 (1.07 1.37)	0.0017645	1.21 (0.96 1.52)	0.10802
cg23868809	8	94766196	TMEM67	0.67 (0.53 0.86)	0.0018029	0.83 (0.65 1.06)	0.13213
cg26815396	6	34495393	PACSIN1	0.73 (0.60 0.89)	0.002175	1.23 (0.97 1.55)	0.08995
cg11478200	6	1608667	FOXC1	1.36 (1.11 1.66)	0.0024992	0.68 (0.52 0.88)	0.0036587
cg03475776	2	240114298	HDAC4	0.70 (0.55 0.88)	0.0026772	0.81 (0.61 1.08)	0.14699
cg07045089	1	3620218	TP73	0.76 (0.63 0.91)	0.0026896	1.28 (1.00 1.63)	0.046165
cg04074010	10	130227803	MKI67	1.40 (1.12 1.75)	0.0028332	1.22 (0.96 1.56)	0.10172
cg27074582	2	240114406	HDAC4	0.71 (0.56 0.89)	0.0029179	0.79 (0.59 1.06)	0.11452
cg03726569	19	5587744	SAFB2	1.46 (1.14 1.88)	0.0032159	0.81 (0.65 1.02)	0.07343
cg09576074	16	84341327	WFDC1	1.43 (1.13 1.81)	0.0032898	0.82 (0.65 1.04)	0.10358
cg03725573	11	113962901	ZBTB16	1.50 (1.14 1.97)	0.0034746	0.83 (0.65 1.05)	0.11362
cg00481259	16	450837	NME4	0.67 (0.52 0.88)	0.0037492	0.82 (0.63 1.07)	0.15003
cg02080260	17	43238036	HEXIM2	0.69 (0.54 0.89)	0.0039523	0.83 (0.64 1.08)	0.16889
cg04772241	16	87471757	ZCCHC14	0.83 (0.73 0.94)	0.0042241	0.79 (0.62 1.01)	0.054869
cg26666886	16	89558024	ANKRD11	0.67 (0.50 0.89)	0.0049444	0.81 (0.62 1.07)	0.13622
cg17593472	5	142065676	FGF1	0.71 (0.55 0.91)	0.0063545	0.78 (0.61 1.00)	0.050761
cg26939227	17	1372403	MYO1C	1.35 (1.09 1.68)	0.0064045	1.10 (0.95 1.29)	0.2091
cg00574251	2	164965991	FIGN	1.42 (1.10 1.84)	0.0068898	0.81 (0.66 1.00)	0.055147
cg11649376	12	81473234	ACSS3	0.69 (0.53 0.91)	0.0075967	0.82 (0.65 1.05)	0.1214
cg21730091	12	5936877	ANO2	1.39 (1.09 1.77)	0.008201	0.84 (0.65 1.08)	0.17496
cg10106284	2	16847988	FAM49A	0.72 (0.56 0.92)	0.0096806	0.66 (0.51 0.86)	0.0018517
cg25985778	17	72199373	RPL38	0.72 (0.56 0.93)	0.012458	1.23 (0.97 1.57)	0.084248
cg00611675	8	128748464	MYC	0.74 (0.58 0.94)	0.015425	0.87 (0.67 1.13)	0.30101
cg13251181	13	31481184	MEDAG	0.74 (0.57 0.97)	0.027685	0.87 (0.66 1.13)	0.29788
cg12145907	5	140864834	PCDHGA8	1.25 (1.02 1.53)	0.030839	0.82 (0.64 1.05)	0.11617
cg03085549	16	75150819	LDHD	0.76 (0.58 0.99)	0.043565	0.85 (0.67 1.08)	0.17872
cg09401099	3	156534380	LINC00886	1.23 (0.94 1.60)	0.12755	0.87 (0.70 1.09)	0.23836
cg22454769	2	106015767	FHL2	1.26 (0.92 1.73)	0.15292	0.89 (0.69 1.16)	0.39517
