# Supplementary material for: DNA methylation and cancer incidence: lymphatic–hematopoietic versus solid cancers in the Strong Heart Study
Source: Clin Epigenetics. 2021 Feb 25;13:43. doi: 10.1186/s13148-021-01030-8 (PMC7908806; doi:10.1186/s13148-021-01030-8)
Supplement: Supplementary file 2 — Additional file 2. Network nodes and network edges for the protein-protein interaction network. [file 13148_2021_1030_MOESM2_ESM.xlsx]

## Sheet: Network_edge
shared name	SUID	automated_textmining	combined_score	database_annotated	EdgeBetweenness	experimentally_determined_interaction	node1_string_id	node2_string_id
GHDC (interacts with) JUP	2031	0.0	0.9	0.9	212.35202298	0.0	9606.ENSP00000301671	9606.ENSP00000377508
GHDC (interacts with) PDXK	2032	0.0	0.9	0.9	229.64797702	0.0	9606.ENSP00000301671	9606.ENSP00000291565
BPI (interacts with) JUP	2033	0.0	0.9	0.9	424.70404595	0.0	9606.ENSP00000262865	9606.ENSP00000377508
BPI (interacts with) PDXK	2034	0.0	0.9	0.9	459.29595405	0.0	9606.ENSP00000262865	9606.ENSP00000291565
BPI (interacts with) CYB5R3	2035	0.0	0.9	0.9	446.0	0.0	9606.ENSP00000262865	9606.ENSP00000354468
BPI (interacts with) GHDC	2036	0.0	0.9	0.9	4.0	0.0	9606.ENSP00000262865	9606.ENSP00000301671
MUC1 (interacts with) MYC	2037	0.49	489	0.0	1526.34039294	0.0	9606.ENSP00000484824	9606.ENSP00000479618
MUC1 (interacts with) MUC5B	2038	789	977	0.9	442.0	0.0	9606.ENSP00000484824	9606.ENSP00000436812
MUC1 (interacts with) PMEL	2039	427	427	0.0	446.0	0.0	9606.ENSP00000484824	9606.ENSP00000402758
MUC1 (interacts with) NOTCH1	2040	411	0.41	0.0	794.53029748	0.0	9606.ENSP00000484824	9606.ENSP00000277541
MUC1 (interacts with) ST6GALNAC2	2041	455	943	0.9	442.0	0.0	9606.ENSP00000484824	9606.ENSP00000225276
RSPO1 (interacts with) SOX8	2042	598	602	0.0	48.28642714	0.05	9606.ENSP00000348944	9606.ENSP00000293894
RSPO1 (interacts with) WNT4	2043	852	858	0.0	73.34899235	0.08	9606.ENSP00000348944	9606.ENSP00000290167
UBE2I (interacts with) ZBTB16	2044	217	539	0.0	281.54503944	435	9606.ENSP00000348056	9606.ENSP00000338157
UBE2I (interacts with) ZMIZ1	2045	496	846	0.0	1052.70463263	708	9606.ENSP00000348056	9606.ENSP00000334474
ZBTB16 (interacts with) ZNF395	2046	468	468	0.0	446.0	0.0	9606.ENSP00000338157	9606.ENSP00000340494
SHH (interacts with) SOX17	2047	425	425	0.0	55.81111111	0.0	9606.ENSP00000297261	9606.ENSP00000297316
SHH (interacts with) SMAD3	2048	438	438	0.0	1174.24103399	0.0	9606.ENSP00000297261	9606.ENSP00000332973
SHH (interacts with) TMEM67	2049	417	416	0.0	3408.78376068	0.0	9606.ENSP00000297261	9606.ENSP00000389998
SHH (interacts with) WNT4	2050	632	664	0.0	431.56863692	124	9606.ENSP00000297261	9606.ENSP00000290167
GATA6 (interacts with) SOX17	2051	809	835	0.0	14.07171717	171	9606.ENSP00000269216	9606.ENSP00000297316
GATA6 (interacts with) SHH	2052	613	613	0.0	99.40505051	0.0	9606.ENSP00000269216	9606.ENSP00000297261
GATA6 (interacts with) MYC	2053	502	507	0.0	560.04970432	0.05	9606.ENSP00000269216	9606.ENSP00000479618
GATA6 (interacts with) NOTCH1	2054	455	479	0.0	167.6241564	84	9606.ENSP00000269216	9606.ENSP00000277541
GATA6 (interacts with) NODAL	2055	435	442	0.0	44.03006716	53	9606.ENSP00000269216	9606.ENSP00000287139
GATA6 (interacts with) KLF13	2056	43	404	0.0	446.0	402	9606.ENSP00000269216	9606.ENSP00000302456
GATA6 (interacts with) NEUROG3	2057	473	473	0.0	68.65585927	0.0	9606.ENSP00000269216	9606.ENSP00000242462
BMI1 (interacts with) CBX6	2058	607	975	0.9	960.94005248	425	9606.ENSP00000365851	9606.ENSP00000384490
BMI1 (interacts with) MYC	2059	0.7	718	0.0	332.28877986	0.1	9606.ENSP00000365851	9606.ENSP00000479618
BMI1 (interacts with) MUC1	2060	266	524	0.0	324.02118715	379	9606.ENSP00000365851	9606.ENSP00000484824
BMI1 (interacts with) GFI1	2061	412	419	0.0	237.83270618	53	9606.ENSP00000365851	9606.ENSP00000359357
BMI1 (interacts with) RSPO1	2062	426	426	0.0	129.75143435	0.0	9606.ENSP00000365851	9606.ENSP00000348944
BMI1 (interacts with) UBE2I	2063	0.25	453	0.0	237.55706713	301	9606.ENSP00000365851	9606.ENSP00000348056
BMI1 (interacts with) ZBTB16	2064	0.25	0.52	0.0	183.64964872	386	9606.ENSP00000365851	9606.ENSP00000338157
BMI1 (interacts with) SHH	2065	606	655	0.0	577.02816171	161	9606.ENSP00000365851	9606.ENSP00000297261
BMI1 (interacts with) THY1	2066	0.4	0.4	0.0	285.45558053	0.0	9606.ENSP00000365851	9606.ENSP00000284240
BMI1 (interacts with) NOTCH1	2067	688	688	0.0	145.25270499	0.0	9606.ENSP00000365851	9606.ENSP00000277541
BMI1 (interacts with) GATA6	2068	302	466	0.0	94.04052059	266	9606.ENSP00000365851	9606.ENSP00000269216
CD53 (interacts with) UPK1A	2069	627	627	0.0	446.0	0.0	9606.ENSP00000271324	9606.ENSP00000478942
CD53 (interacts with) SNAP25	2070	0.0	0.9	0.9	884.0	0.0	9606.ENSP00000271324	9606.ENSP00000254976
ATP8B4 (interacts with) CD53	2071	0.0	0.9	0.9	4.0	0.0	9606.ENSP00000284509	9606.ENSP00000271324
ATP8B4 (interacts with) SNAP25	2072	0.0	904	0.9	442.0	0.08	9606.ENSP00000284509	9606.ENSP00000254976
QKI (interacts with) SND1	2074	0.0	0.9	0.9	411.38991876	0.0	9606.ENSP00000355094	9606.ENSP00000346762
QKI (interacts with) RBFOX1	2075	612	0.72	0.0	1465.54306561	307	9606.ENSP00000355094	9606.ENSP00000309117
ATN1 (interacts with) CBX6	2076	0.05	0.9	0.9	784.79189852	0.0	9606.ENSP00000349076	9606.ENSP00000384490
ATN1 (interacts with) QKI	2077	712	712	0.0	702.41595177	0.0	9606.ENSP00000349076	9606.ENSP00000355094
ATN1 (interacts with) TNRC18	2078	405	404	0.0	446.0	0.0	9606.ENSP00000349076	9606.ENSP00000395538
ATN1 (interacts with) ATXN10	2079	481	481	0.0	131.8811961	0.0	9606.ENSP00000349076	9606.ENSP00000252934
MYC (interacts with) USP36	2080	248	513	0.0	446.0	379	9606.ENSP00000479618	9606.ENSP00000441214
MYC (interacts with) RPL23	2081	93	457	0.0	1760.0	426	9606.ENSP00000479618	9606.ENSP00000420311
MYC (interacts with) NFATC1	2082	607	607	0.0	506.82222222	0.0	9606.ENSP00000479618	9606.ENSP00000389377
MYC (interacts with) NCOR2	2083	389	425	0.0	247.82682008	99	9606.ENSP00000479618	9606.ENSP00000384018
MYC (interacts with) PAX7	2084	355	411	0.0	235.26755846	124	9606.ENSP00000479618	9606.ENSP00000364524
MYC (interacts with) UBE2I	2085	473	525	0.0	851.58857042	136	9606.ENSP00000479618	9606.ENSP00000348056
MYC (interacts with) ZBTB16	2086	441	0.45	0.0	1113.00531537	57	9606.ENSP00000479618	9606.ENSP00000338157
MYC (interacts with) ZMIZ1	2087	532	532	0.0	3381.3636065	0.0	9606.ENSP00000479618	9606.ENSP00000334474
MYC (interacts with) SMAD3	2088	631	975	0.9	193.88454601	384	9606.ENSP00000479618	9606.ENSP00000332973
MYC (interacts with) RPTOR	2089	523	523	0.0	4123.26349206	0.0	9606.ENSP00000479618	9606.ENSP00000307272
MYC (interacts with) SOX17	2090	0.5	0.5	0.0	357.09836497	0.0	9606.ENSP00000479618	9606.ENSP00000297316
MYC (interacts with) SHH	2091	0.78	0.78	0.0	2283.37234418	0.0	9606.ENSP00000479618	9606.ENSP00000297261
MYC (interacts with) WNT4	2092	476	476	0.0	891.55282259	0.0	9606.ENSP00000479618	9606.ENSP00000290167
MYC (interacts with) THY1	2093	448	448	0.0	1838.57142857	0.0	9606.ENSP00000479618	9606.ENSP00000284240
MYC (interacts with) NOTCH1	2094	872	987	0.9	479.95142782	68	9606.ENSP00000479618	9606.ENSP00000277541
MYC (interacts with) PRDM16	2095	542	549	0.0	8322.88638065	57	9606.ENSP00000479618	9606.ENSP00000270722
ASS1 (interacts with) MYC	2096	542	569	0.0	817.49071991	99	9606.ENSP00000361471	9606.ENSP00000479618
ASS1 (interacts with) ATXN10	2097	554	554	0.0	409.75738658	0.0	9606.ENSP00000361471	9606.ENSP00000252934
CBX6 (interacts with) MAPK11	2098	0.05	0.9	0.9	530.77565557	0.0	9606.ENSP00000384490	9606.ENSP00000333685
APOBEC3A (interacts with) CBX6	2099	523	523	0.0	446.0	0.0	9606.ENSP00000384359	9606.ENSP00000384490
CDC5L (interacts with) MAD1L1	2100	85	0.98	0.0	154.81313131	0.98	9606.ENSP00000360532	9606.ENSP00000385334
CDC5L (interacts with) SNRPN	2101	0.1	974	0.9	13.0	737	9606.ENSP00000360532	9606.ENSP00000382972
CDC5L (interacts with) DDX4	2102	0.08	744	0.0	1512.91694972	734	9606.ENSP00000360532	9606.ENSP00000424838
CDC5L (interacts with) WDR83	2103	0.0	0.66	0.0	446.0	0.66	9606.ENSP00000360532	9606.ENSP00000402653
CDC5L (interacts with) TUBA1B	2104	55	983	0.0	361.01576202	982	9606.ENSP00000360532	9606.ENSP00000336799
CDC5L (interacts with) KHDRBS1	2105	0.1	985	0.0	562.99462204	985	9606.ENSP00000360532	9606.ENSP00000313829
API5 (interacts with) CDC5L	2106	57	0.98	0.0	312.37445332	0.98	9606.ENSP00000431391	9606.ENSP00000360532
API5 (interacts with) SND1	2107	445	445	0.0	253.40446775	0.0	9606.ENSP00000431391	9606.ENSP00000346762
GABRB2 (interacts with) GRIN2B	2110	485	485	0.0	1952.98051948	0.0	9606.ENSP00000274547	9606.ENSP00000477455
ANO2 (interacts with) PDE1C	2111	439	439	0.0	446.0	0.0	9606.ENSP00000348453	9606.ENSP00000379496
ANO2 (interacts with) GABRB2	2112	0.0	0.54	0.54	888.0	0.0	9606.ENSP00000348453	9606.ENSP00000274547
ANKRD11 (interacts with) HDAC4	2113	469	627	0.0	446.0	328	9606.ENSP00000301030	9606.ENSP00000264606
MFI2 (interacts with) THY1	2115	65	902	0.9	1629.57033522	0.0	9606.ENSP00000296350	9606.ENSP00000284240
CNTN4 (interacts with) MFI2	2116	57	913	0.9	25.4	157	9606.ENSP00000380602	9606.ENSP00000296350
CNTN4 (interacts with) THY1	2117	0.0	0.9	0.9	384.1	0.0	9606.ENSP00000380602	9606.ENSP00000284240
THY1 (interacts with) UBE2I	2118	58	783	0.0	437.41822605	0.78	9606.ENSP00000284240	9606.ENSP00000348056
THY1 (interacts with) ZBTB16	2119	0.44	0.44	0.0	389.92589078	0.0	9606.ENSP00000284240	9606.ENSP00000338157
ALPPL2 (interacts with) MFI2	2120	67	902	0.9	89.3	0.0	9606.ENSP00000295453	9606.ENSP00000296350
ALPPL2 (interacts with) CNTN4	2121	46	0.9	0.9	36.5	0.0	9606.ENSP00000295453	9606.ENSP00000380602
ALPPL2 (interacts with) THY1	2122	254	922	0.9	417.84028472	0.0	9606.ENSP00000295453	9606.ENSP00000284240
ALPPL2 (interacts with) F2RL3	2123	478	478	0.0	212.31171329	0.0	9606.ENSP00000295453	9606.ENSP00000248076
SNAP25 (interacts with) SV2C	2124	575	575	0.0	569.36752137	0.0	9606.ENSP00000254976	9606.ENSP00000423541
ALLC (interacts with) SNAP25	2125	0.46	0.46	0.0	446.0	0.0	9606.ENSP00000252505	9606.ENSP00000254976
GFI1 (interacts with) MYC	2127	0.44	942	0.9	1223.07605019	57	9606.ENSP00000359357	9606.ENSP00000479618
GFI1 (interacts with) NOTCH1	2128	559	563	0.0	468.45659896	0.05	9606.ENSP00000359357	9606.ENSP00000277541
GFI1 (interacts with) NEUROG3	2129	431	444	0.0	247.20394452	63	9606.ENSP00000359357	9606.ENSP00000242462
GPR15 (interacts with) POMC	2130	0.0	0.9	0.9	2405.17911533	0.0	9606.ENSP00000284311	9606.ENSP00000384092
HDAC4 (interacts with) NCOR2	2131	568	978	0.9	49.43149351	539	9606.ENSP00000264606	9606.ENSP00000384018
HDAC4 (interacts with) UBE2I	2132	408	958	0.9	245.8657919	358	9606.ENSP00000264606	9606.ENSP00000348056
HDAC4 (interacts with) NOTCH1	2133	354	933	0.9	328.10309626	57	9606.ENSP00000264606	9606.ENSP00000277541
HDAC4 (interacts with) SMAD3	2134	426	675	0.0	485.26952999	456	9606.ENSP00000264606	9606.ENSP00000332973
HDAC4 (interacts with) ZBTB16	2135	244	566	0.0	279.2481419	449	9606.ENSP00000264606	9606.ENSP00000338157
HDAC4 (interacts with) PAX7	2136	523	523	0.0	350.74278777	0.0	9606.ENSP00000264606	9606.ENSP00000364524
HDAC4 (interacts with) NFATC1	2137	281	478	0.0	74.59126984	305	9606.ENSP00000264606	9606.ENSP00000389377
HDAC4 (interacts with) MYC	2138	428	438	0.0	872.89561129	59	9606.ENSP00000264606	9606.ENSP00000479618
HDAC4 (interacts with) KIDINS220	2139	131	447	0.0	190.28430841	0.39	9606.ENSP00000264606	9606.ENSP00000256707
F2RL3 (interacts with) GFI1	2140	0.53	544	0.0	880.09835442	0.07	9606.ENSP00000248076	9606.ENSP00000359357
F2RL3 (interacts with) SV2C	2141	451	451	0.0	805.76752137	0.0	9606.ENSP00000248076	9606.ENSP00000423541
F2RL3 (interacts with) KALRN	2142	0.0	0.9	0.9	526.13840049	0.0	9606.ENSP00000248076	9606.ENSP00000240874
AHRR (interacts with) GFI1	2143	536	536	0.0	929.89502165	0.0	9606.ENSP00000323816	9606.ENSP00000359357
AHRR (interacts with) GPR15	2144	478	478	0.0	2782.54419469	0.0	9606.ENSP00000323816	9606.ENSP00000284311
AHRR (interacts with) HDAC4	2145	264	523	0.0	1776.43452658	379	9606.ENSP00000323816	9606.ENSP00000264606
AHRR (interacts with) F2RL3	2146	0.73	0.73	0.0	597.49255744	0.0	9606.ENSP00000323816	9606.ENSP00000248076
RPL23 (interacts with) RPL38	2147	271	999	0.9	446.0	992	9606.ENSP00000420311	9606.ENSP00000309830
AGPAT1 (interacts with) RPL23	2148	601	601	0.0	888.0	0.0	9606.ENSP00000378877	9606.ENSP00000420311
AGPAT1 (interacts with) DGKI	2149	55	655	0.65	446.0	0.0	9606.ENSP00000378877	9606.ENSP00000288490
TRIM27 (interacts with) UBE2I	2150	492	963	0.9	888.0	343	9606.ENSP00000366404	9606.ENSP00000348056
ADPRHL1 (interacts with) TRIM27	2151	0.0	513	0.0	446.0	513	9606.ENSP00000364567	9606.ENSP00000366404
POMC (interacts with) PTGDR2	2152	0.0	0.9	0.9	624.94444444	0.0	9606.ENSP00000384092	9606.ENSP00000332812
ADORA1 (interacts with) POMC	2153	241	0.92	0.9	824.75897436	0.0	9606.ENSP00000356205	9606.ENSP00000384092
ADORA1 (interacts with) PTGDR2	2154	167	913	0.9	63.24102564	0.0	9606.ENSP00000356205	9606.ENSP00000332812
ADORA1 (interacts with) P2RX5	2155	424	424	0.0	446.0	0.0	9606.ENSP00000356205	9606.ENSP00000225328
ADAMTS9 (interacts with) SPON2	2156	102	906	0.9	2.0	0.0	9606.ENSP00000418735	9606.ENSP00000483599
COL12A1 (interacts with) COL6A3	2157	658	928	0.9	1752.0	0.0	9606.ENSP00000325146	9606.ENSP00000295550
ADAMTS7 (interacts with) ADAMTS9	2158	644	917	0.9	444.0	0.0	9606.ENSP00000373472	9606.ENSP00000418735
ADAMTS7 (interacts with) SPON2	2159	62	902	0.9	444.0	0.0	9606.ENSP00000373472	9606.ENSP00000483599
ADAMTS7 (interacts with) COL12A1	2160	482	494	0.0	1326.0	64	9606.ENSP00000373472	9606.ENSP00000325146
SMAD3 (interacts with) ZMIZ1	2161	299	484	0.0	899.50722415	294	9606.ENSP00000332973	9606.ENSP00000334474
NOTCH1 (interacts with) SMAD3	2162	766	848	0.0	206.1652697	379	9606.ENSP00000277541	9606.ENSP00000332973
NOTCH1 (interacts with) SHH	2163	827	827	0.0	854.06824532	0.0	9606.ENSP00000277541	9606.ENSP00000297261
NOTCH1 (interacts with) WNT4	2164	748	754	0.0	233.58149873	64	9606.ENSP00000277541	9606.ENSP00000290167
NOTCH1 (interacts with) SOX17	2165	0.7	0.7	0.0	87.93678266	0.0	9606.ENSP00000277541	9606.ENSP00000297316
NOTCH1 (interacts with) ZMIZ1	2166	483	655	0.0	2187.33526996	361	9606.ENSP00000277541	9606.ENSP00000334474
NOTCH1 (interacts with) PAX7	2167	568	578	0.0	249.35863647	64	9606.ENSP00000277541	9606.ENSP00000364524
NOTCH1 (interacts with) THY1	2168	533	533	0.0	628.63166539	0.0	9606.ENSP00000277541	9606.ENSP00000284240
NOTCH1 (interacts with) RSPO1	2169	476	476	0.0	229.78383414	0.0	9606.ENSP00000277541	9606.ENSP00000348944
NOTCH1 (interacts with) UNCX	2170	0.43	442	0.0	446.0	61	9606.ENSP00000277541	9606.ENSP00000314480
NOTCH1 (interacts with) ZBTB16	2171	399	404	0.0	310.46148835	0.05	9606.ENSP00000277541	9606.ENSP00000338157
ACTA2 (interacts with) SMAD3	2172	537	612	0.0	442.33333333	195	9606.ENSP00000402373	9606.ENSP00000332973
ACTA2 (interacts with) NOTCH1	2173	0.41	941	0.9	445.66666667	85	9606.ENSP00000402373	9606.ENSP00000277541
ACTA2 (interacts with) CD180	2174	363	419	0.0	446.0	126	9606.ENSP00000402373	9606.ENSP00000256447
ACSS3 (interacts with) TBC1D30	2175	589	589	0.0	888.0	0.0	9606.ENSP00000449535	9606.ENSP00000440207
ACSS3 (interacts with) ALDH2	2176	173	917	0.9	446.0	85	9606.ENSP00000449535	9606.ENSP00000261733
PLEKHH2 (interacts with) SULT2B1	1758	293	293	0.0	446.0	0.0	9606.ENSP00000282406	9606.ENSP00000201586
NUAK1 (interacts with) RIC8B	1759	381	381	0.0	446.0	0.0	9606.ENSP00000261402	9606.ENSP00000376583
MTIF2 (interacts with) TRIT1	1760	383	383	0.0	446.0	0.0	9606.ENSP00000263629	9606.ENSP00000321810
SULT2B1 (interacts with) ZMIZ1	1762	381	381	0.0	905.50880786	0.0	9606.ENSP00000201586	9606.ENSP00000334474
MEX3A (interacts with) PPARGC1A	1763	308	308	0.0	420.49119214	0.0	9606.ENSP00000432845	9606.ENSP00000264867
MEX3A (interacts with) SULT2B1	1764	351	351	0.0	331.90880786	0.0	9606.ENSP00000432845	9606.ENSP00000201586
PACRG (interacts with) PARK2	1765	727	778	0.0	2230.2076177	221	9606.ENSP00000337946	9606.ENSP00000355865
PRDX1 (interacts with) PRKAG3	1766	132	262	0.0	139.98874459	185	9606.ENSP00000262746	9606.ENSP00000397133
HSPB2 (interacts with) RPS6KA2	1767	0.4	0.4	0.0	675.3756104	0.0	9606.ENSP00000302476	9606.ENSP00000427015
HSPB2 (interacts with) PACRG	1768	312	312	0.0	982.66619193	0.0	9606.ENSP00000302476	9606.ENSP00000337946
HSPB2 (interacts with) PPARGC1A	1769	311	311	0.0	742.98565128	0.0	9606.ENSP00000302476	9606.ENSP00000264867
HSPB2 (interacts with) PRDX1	1770	279	279	0.0	334.34458874	0.0	9606.ENSP00000302476	9606.ENSP00000262746
TERT (interacts with) WT1	1771	479	945	0.9	155.53333333	0.0	9606.ENSP00000309572	9606.ENSP00000331327
TERT (interacts with) ZNF608	1772	315	315	0.0	446.0	0.0	9606.ENSP00000309572	9606.ENSP00000307746
NKX2-8 (interacts with) ZHX2	1773	313	313	0.0	89.19047619	0.0	9606.ENSP00000258829	9606.ENSP00000314709
TCF21 (interacts with) WT1	1774	0.84	842	0.0	1175.59955286	53	9606.ENSP00000356857	9606.ENSP00000331327
TCF21 (interacts with) ZHX2	1775	455	455	0.0	503.00952381	0.0	9606.ENSP00000356857	9606.ENSP00000314709
EN2 (interacts with) POU3F2	1776	334	334	0.0	198.43082619	0.0	9606.ENSP00000297375	9606.ENSP00000329170
EN2 (interacts with) NEUROG2	1777	366	366	0.0	92.37292621	0.0	9606.ENSP00000297375	9606.ENSP00000317333
EN2 (interacts with) SOX1	1778	275	275	0.0	155.19624759	0.0	9606.ENSP00000297375	9606.ENSP00000330218
POU3F2 (interacts with) SOX1	1779	539	658	0.0	24.16666667	288	9606.ENSP00000329170	9606.ENSP00000330218
POU3F2 (interacts with) VAX1	1780	0.2	264	0.0	531.32152919	118	9606.ENSP00000329170	9606.ENSP00000358207
FGF10 (interacts with) NKX2-1	1781	559	559	0.0	280.39579377	0.0	9606.ENSP00000264664	9606.ENSP00000346879
FGF10 (interacts with) GATA4	1782	425	433	0.0	110.73809524	54	9606.ENSP00000264664	9606.ENSP00000334458
FGF10 (interacts with) TCF21	1783	0.4	0.4	0.0	1356.77826131	0.0	9606.ENSP00000264664	9606.ENSP00000356857
FGF10 (interacts with) IL21	1784	353	353	0.0	1267.81103896	0.0	9606.ENSP00000264664	9606.ENSP00000264497
DLL1 (interacts with) GATA4	1785	244	278	0.0	258.25	84	9606.ENSP00000355718	9606.ENSP00000334458
DLL1 (interacts with) POU3F2	1786	0.63	636	0.0	575.99521123	57	9606.ENSP00000355718	9606.ENSP00000329170
DLL1 (interacts with) NEUROG2	1787	0.7	0.7	0.0	1064.30602034	0.0	9606.ENSP00000355718	9606.ENSP00000317333
DLL1 (interacts with) PPARGC1A	1788	0.23	262	0.0	2465.02266014	81	9606.ENSP00000355718	9606.ENSP00000264867
DLL1 (interacts with) FGF10	1789	271	277	0.0	270.45238095	0.05	9606.ENSP00000355718	9606.ENSP00000264664
PARK2 (interacts with) ZMIZ1	1790	338	338	0.0	6620.29746906	0.0	9606.ENSP00000355865	9606.ENSP00000334474
PARK2 (interacts with) PPARGC1A	1791	402	402	0.0	2135.32020043	0.0	9606.ENSP00000355865	9606.ENSP00000264867
NKX2-1 (interacts with) WT1	1792	527	536	0.0	171.77674615	59	9606.ENSP00000346879	9606.ENSP00000331327
NKX2-1 (interacts with) SOX1	1793	404	431	0.0	20.76190476	85	9606.ENSP00000346879	9606.ENSP00000330218
NKX2-1 (interacts with) POU3F2	1794	0.39	411	0.0	48.42857143	75	9606.ENSP00000346879	9606.ENSP00000329170
NKX2-1 (interacts with) TERT	1795	312	311	0.0	28.33333333	0.0	9606.ENSP00000346879	9606.ENSP00000309572
NKX2-1 (interacts with) NPAT	1796	261	261	0.0	446.0	0.0	9606.ENSP00000346879	9606.ENSP00000278612
SOX1 (interacts with) WT1	1797	315	375	0.0	232.42280671	125	9606.ENSP00000330218	9606.ENSP00000331327
SOX1 (interacts with) VAX1	1798	0.27	282	0.0	356.67847081	57	9606.ENSP00000330218	9606.ENSP00000358207
SOX1 (interacts with) TERT	1799	267	267	0.0	23.33333333	0.0	9606.ENSP00000330218	9606.ENSP00000309572
DBX1 (interacts with) NKX2-1	1800	582	278	0.0	179.1075403	64	9606.ENSP00000436881	9606.ENSP00000346879
DBX1 (interacts with) SOX1	1801	235	276	0.0	139.96412748	93	9606.ENSP00000436881	9606.ENSP00000330218
DBX1 (interacts with) NEUROG2	1802	602	602	0.0	126.92833223	0.0	9606.ENSP00000436881	9606.ENSP00000317333
EXOC6 (interacts with) STX1A	1803	434	485	0.0	888.0	128	9606.ENSP00000260762	9606.ENSP00000222812
CYP26C1 (interacts with) EXOC6	1804	402	402	0.0	446.0	0.0	9606.ENSP00000285949	9606.ENSP00000260762
COL11A1 (interacts with) VARS2	1805	461	461	0.0	2190.0	0.0	9606.ENSP00000359114	9606.ENSP00000441000
COL11A1 (interacts with) COL27A1	1806	563	914	0.9	1760.0	0.0	9606.ENSP00000359114	9606.ENSP00000348385
GATA4 (interacts with) TCF21	1807	0.49	499	0.0	867.97891837	58	9606.ENSP00000334458	9606.ENSP00000356857
GATA4 (interacts with) RPS6KA2	1808	421	0.42	0.0	1262.31225171	0.0	9606.ENSP00000334458	9606.ENSP00000427015
GATA4 (interacts with) NKX2-1	1809	297	403	0.0	588.18738132	185	9606.ENSP00000334458	9606.ENSP00000346879
GATA4 (interacts with) WT1	1810	814	821	0.0	161.46666667	78	9606.ENSP00000334458	9606.ENSP00000331327
GATA4 (interacts with) SOX1	1811	0.67	715	0.0	759.45413441	171	9606.ENSP00000334458	9606.ENSP00000330218
GATA4 (interacts with) POU3F2	1812	348	363	0.0	599.12857272	63	9606.ENSP00000334458	9606.ENSP00000329170
GATA4 (interacts with) TERT	1813	0.27	0.27	0.0	680.8	0.0	9606.ENSP00000334458	9606.ENSP00000309572
GATA4 (interacts with) NKX2-8	1814	163	289	0.0	384.99047619	185	9606.ENSP00000334458	9606.ENSP00000258829
PRDM16 (interacts with) TCF21	1815	0.28	289	0.0	4144.73768493	53	9606.ENSP00000270722	9606.ENSP00000356857
PRDM16 (interacts with) RPS6KA2	1816	274	286	0.0	1352.60214782	57	9606.ENSP00000270722	9606.ENSP00000427015
PPARGC1A (interacts with) PRKAG3	1817	286	925	0.9	553.65541126	0.0	9606.ENSP00000264867	9606.ENSP00000397133
PPARGC1A (interacts with) PRDM16	1818	708	715	0.0	5553.04521665	64	9606.ENSP00000264867	9606.ENSP00000270722
PPARGC1A (interacts with) TTLL6	1819	319	319	0.0	446.0	0.0	9606.ENSP00000264867	9606.ENSP00000377043
PPARGC1A (interacts with) STK32B	1820	211	283	0.0	4686.0	129	9606.ENSP00000264867	9606.ENSP00000282908
CEBPB (interacts with) RPS6KA2	1821	555	953	0.9	30.7047619	0.0	9606.ENSP00000305422	9606.ENSP00000427015
CEBPB (interacts with) GATA4	1822	373	379	0.0	1109.07177552	0.05	9606.ENSP00000305422	9606.ENSP00000334458
CEBPB (interacts with) PRDM16	1823	443	573	0.0	1131.04082314	265	9606.ENSP00000305422	9606.ENSP00000270722
CEBPB (interacts with) PPARGC1A	1824	413	938	0.9	347.52619048	0.0	9606.ENSP00000305422	9606.ENSP00000264867
CD46 (interacts with) DLG4	1825	85	407	0.0	446.0	379	9606.ENSP00000313875	9606.ENSP00000382428
CCDC140 (interacts with) VAX1	1826	347	347	0.0	446.0	0.0	9606.ENSP00000295226	9606.ENSP00000358207
CARTPT (interacts with) WT1	1827	346	345	0.0	446.0	0.0	9606.ENSP00000296777	9606.ENSP00000331327
COL27A1 (interacts with) DUPD1	1828	464	464	0.0	888.0	0.0	9606.ENSP00000348385	9606.ENSP00000340609
CALCOCO1 (interacts with) COL27A1	1829	328	328	0.0	446.0	0.0	9606.ENSP00000449960	9606.ENSP00000348385
BRSK2 (interacts with) DUPD1	1830	244	0.31	0.0	446.0	125	9606.ENSP00000371614	9606.ENSP00000340609
SCNN1B (interacts with) STX1A	1831	93	412	0.0	618.85562771	379	9606.ENSP00000345751	9606.ENSP00000222812
IL21 (interacts with) IL2RA	1832	415	756	0.6	446.0	0.0	9606.ENSP00000264497	9606.ENSP00000369293
BCL7A (interacts with) SCNN1B	1833	602	602	0.0	274.7494228	0.0	9606.ENSP00000445868	9606.ENSP00000345751
BCL7A (interacts with) IL21	1834	415	414	0.0	547.81103896	0.0	9606.ENSP00000445868	9606.ENSP00000264497
NEUROG2 (interacts with) POU3F2	1835	677	677	0.0	13.63333333	0.0	9606.ENSP00000317333	9606.ENSP00000329170
NEUROG2 (interacts with) SOX1	1836	0.66	666	0.0	40.63333333	58	9606.ENSP00000317333	9606.ENSP00000330218
NEUROG2 (interacts with) NKX2-1	1837	524	545	0.0	62.3952381	84	9606.ENSP00000317333	9606.ENSP00000346879
BARHL2 (interacts with) NEUROG2	1838	357	357	0.0	446.0	0.0	9606.ENSP00000359474	9606.ENSP00000317333
DLG4 (interacts with) RIC8B	1839	273	273	0.0	888.0	0.0	9606.ENSP00000382428	9606.ENSP00000376583
DLG4 (interacts with) PARK2	1840	244	474	0.0	7978.18896104	333	9606.ENSP00000382428	9606.ENSP00000355865
DLG4 (interacts with) FZD10	1841	65	278	0.0	446.0	0.26	9606.ENSP00000382428	9606.ENSP00000229030
DLG4 (interacts with) STX1A	1842	0.42	429	0.0	1634.52229437	56	9606.ENSP00000382428	9606.ENSP00000222812
ANK2 (interacts with) CORO2B	1843	312	326	0.0	446.0	61	9606.ENSP00000349588	9606.ENSP00000454783
ANK2 (interacts with) DLG4	1844	272	0.36	0.0	4513.66666667	157	9606.ENSP00000349588	9606.ENSP00000382428
ANK2 (interacts with) PDLIM1	1845	302	316	0.0	3456.0	0.06	9606.ENSP00000349588	9606.ENSP00000360305
ANK2 (interacts with) NIPAL2	1846	0.29	0.29	0.0	446.0	0.0	9606.ENSP00000349588	9606.ENSP00000339256
ANK2 (interacts with) STX1A	1847	362	371	0.0	172.33333333	54	9606.ENSP00000349588	9606.ENSP00000222812
TRIT1 (interacts with) VARS2	1848	331	331	0.0	2616.0	0.0	9606.ENSP00000321810	9606.ENSP00000441000
DIP2C (interacts with) STK32B	1849	727	727	0.0	4280.0	0.0	9606.ENSP00000280886	9606.ENSP00000282908
ADARB2 (interacts with) TRIT1	1850	333	333	0.0	3456.0	0.0	9606.ENSP00000370713	9606.ENSP00000321810
ADARB2 (interacts with) DIP2C	1851	348	347	0.0	3870.0	0.0	9606.ENSP00000370713	9606.ENSP00000280886
PSD4 (interacts with) SNAP25	1854	553	553	0.0	446.0	0.0	9606.ENSP00000245796	9606.ENSP00000254976
NKX2-6 (interacts with) TPBGL	1858	528	528	0.0	446.0	0.0	9606.ENSP00000320089	9606.ENSP00000474988
NELL1 (interacts with) NFATC1	1859	444	444	0.0	446.0	0.0	9606.ENSP00000298925	9606.ENSP00000389377
SKI (interacts with) UBE2I	1860	86	408	0.0	137.21327561	379	9606.ENSP00000367797	9606.ENSP00000348056
SKI (interacts with) SMAD3	1861	392	985	0.9	255.31630592	784	9606.ENSP00000367797	9606.ENSP00000332973
NR4A2 (interacts with) UBE2I	1862	141	0.91	0.9	233.09206218	0.0	9606.ENSP00000344479	9606.ENSP00000348056
NR4A2 (interacts with) SHH	1863	614	614	0.0	226.1367621	0.0	9606.ENSP00000344479	9606.ENSP00000297261
NUP98 (interacts with) UBE2I	1864	303	647	0.0	888.0	514	9606.ENSP00000316032	9606.ENSP00000348056
MYOM2 (interacts with) NUP98	1865	572	572	0.0	446.0	0.0	9606.ENSP00000262113	9606.ENSP00000316032
PRDM16 (interacts with) SMAD3	1866	253	543	0.0	2035.92691331	413	9606.ENSP00000270722	9606.ENSP00000332973
MPRIP (interacts with) PACSIN1	1867	0.0	663	0.0	307.98322788	663	9606.ENSP00000379156	9606.ENSP00000484060
MPRIP (interacts with) QKI	1868	89	905	0.9	350.08480408	0.0	9606.ENSP00000379156	9606.ENSP00000355094
MPRIP (interacts with) SND1	1869	0.0	0.9	0.9	142.86890887	0.0	9606.ENSP00000379156	9606.ENSP00000346762
RBFOX1 (interacts with) TUBA1B	1876	468	468	0.0	352.62355422	0.0	9606.ENSP00000309117	9606.ENSP00000336799
RBFOX1 (interacts with) TPBGL	1877	406	406	0.0	888.0	0.0	9606.ENSP00000309117	9606.ENSP00000474988
RBFOX1 (interacts with) SNAP25	1878	429	429	0.0	1208.61297591	0.0	9606.ENSP00000309117	9606.ENSP00000254976
NKX6-1 (interacts with) SHH	1879	657	657	0.0	136.64573907	0.0	9606.ENSP00000295886	9606.ENSP00000297261
NKX6-1 (interacts with) SOX17	1880	597	604	0.0	43.09367806	57	9606.ENSP00000295886	9606.ENSP00000297316
NKX6-1 (interacts with) NOTCH1	1881	689	689	0.0	263.01715278	0.0	9606.ENSP00000295886	9606.ENSP00000277541
INSM1 (interacts with) SHH	1882	554	554	0.0	333.69177489	0.0	9606.ENSP00000312631	9606.ENSP00000297261
INSM1 (interacts with) NKX6-1	1883	758	758	0.0	25.4504329	0.0	9606.ENSP00000312631	9606.ENSP00000295886
INSM1 (interacts with) NEUROG3	1884	686	967	0.9	86.85779221	0.0	9606.ENSP00000312631	9606.ENSP00000242462
IGFBP3 (interacts with) POMC	1885	441	441	0.0	973.17033522	0.0	9606.ENSP00000370473	9606.ENSP00000384092
IGFBP3 (interacts with) MFI2	1886	64	902	0.9	1350.27033522	0.0	9606.ENSP00000370473	9606.ENSP00000296350
IFT80 (interacts with) TMEM67	1887	461	461	0.0	826.55555556	0.0	9606.ENSP00000312778	9606.ENSP00000389998
IFT80 (interacts with) SCHIP1	1888	481	481	0.0	446.0	0.0	9606.ENSP00000312778	9606.ENSP00000404860
IFT140 (interacts with) TMEM67	1889	472	472	0.0	1826.22820513	0.0	9606.ENSP00000406012	9606.ENSP00000389998
IFT140 (interacts with) PRKAR1B	1890	0.0	0.9	0.9	1157.67264957	0.0	9606.ENSP00000406012	9606.ENSP00000385749
IFT140 (interacts with) KLHDC8B	1891	578	578	0.0	446.0	0.0	9606.ENSP00000406012	9606.ENSP00000327468
IFT140 (interacts with) IFT80	1892	895	989	0.9	61.44444444	0.0	9606.ENSP00000406012	9606.ENSP00000312778
PBX4 (interacts with) TRIB1	1893	558	558	0.0	519.78095238	0.0	9606.ENSP00000251203	9606.ENSP00000312150
PBX4 (interacts with) SHH	1894	443	443	0.0	2093.11428571	0.0	9606.ENSP00000251203	9606.ENSP00000297261
HOXC10 (interacts with) PBX4	1895	133	411	0.0	446.0	348	9606.ENSP00000307321	9606.ENSP00000251203
HOXC6 (interacts with) PBX4	1896	166	406	0.0	888.0	317	9606.ENSP00000243108	9606.ENSP00000251203
HOXB3 (interacts with) HOXC6	1897	535	0.79	0.0	446.0	0.76	9606.ENSP00000417207	9606.ENSP00000243108
HK2 (interacts with) RPTOR	1898	582	582	0.0	186.4547619	0.0	9606.ENSP00000290573	9606.ENSP00000307272
HK2 (interacts with) MYC	1899	544	544	0.0	335.87777778	0.0	9606.ENSP00000290573	9606.ENSP00000479618
HK2 (interacts with) SHH	1900	442	442	0.0	232.47698413	0.0	9606.ENSP00000290573	9606.ENSP00000297261
KIDINS220 (interacts with) PAX7	1901	523	564	0.0	255.71569159	124	9606.ENSP00000256707	9606.ENSP00000364524
GRID1 (interacts with) RPTOR	1902	444	444	0.0	446.0	0.0	9606.ENSP00000330148	9606.ENSP00000307272
LYN (interacts with) MUC1	1903	452	645	0.0	762.83489288	379	9606.ENSP00000428924	9606.ENSP00000484824
LYN (interacts with) MYC	1904	418	0.43	0.0	4603.17328654	61	9606.ENSP00000428924	9606.ENSP00000479618
LYN (interacts with) MAPK11	1905	158	915	0.9	640.24563492	146	9606.ENSP00000428924	9606.ENSP00000333685
LYN (interacts with) PPP2R1B	1906	44	0.9	0.9	733.18686869	0.0	9606.ENSP00000428924	9606.ENSP00000311344
PAX7 (interacts with) UBE2I	1907	401	406	0.0	327.26643766	0.05	9606.ENSP00000364524	9606.ENSP00000348056
PAX7 (interacts with) SHH	1908	769	0.79	0.0	764.87787069	126	9606.ENSP00000364524	9606.ENSP00000297261
PAX7 (interacts with) SOX8	1909	0.44	507	0.0	247.88686836	157	9606.ENSP00000364524	9606.ENSP00000293894
PAX7 (interacts with) PRDM16	1910	388	409	0.0	1547.16495952	74	9606.ENSP00000364524	9606.ENSP00000270722
GBX1 (interacts with) SHH	1911	408	0.44	0.0	446.0	93	9606.ENSP00000297537	9606.ENSP00000297261
NODAL (interacts with) SMAD3	1912	281	935	0.9	244.50650183	174	9606.ENSP00000287139	9606.ENSP00000332973
NODAL (interacts with) SOX17	1913	543	566	0.0	42.81828449	89	9606.ENSP00000287139	9606.ENSP00000297316
NODAL (interacts with) SHH	1914	376	419	0.0	118.88959096	107	9606.ENSP00000287139	9606.ENSP00000297261
NEUROG3 (interacts with) NKX6-1	1915	927	928	0.0	24.693863	0.05	9606.ENSP00000242462	9606.ENSP00000295886
NEUROG3 (interacts with) NOTCH1	1916	804	804	0.0	325.72961723	0.0	9606.ENSP00000242462	9606.ENSP00000277541
NEUROG3 (interacts with) SOX17	1917	604	611	0.0	51.72394674	58	9606.ENSP00000242462	9606.ENSP00000297316
NEUROG3 (interacts with) ZBTB16	1918	556	567	0.0	245.81841192	63	9606.ENSP00000242462	9606.ENSP00000338157
NEUROG3 (interacts with) ZFHX3	1919	526	526	0.0	446.0	0.0	9606.ENSP00000242462	9606.ENSP00000268489
NEUROG3 (interacts with) SHH	1920	424	424	0.0	257.27513693	0.0	9606.ENSP00000242462	9606.ENSP00000297261
MUC5B (interacts with) ST6GALNAC2	1921	293	926	0.9	2.0	0.0	9606.ENSP00000436812	9606.ENSP00000225276
GALNT9 (interacts with) MUC1	1922	399	937	0.9	442.0	0.0	9606.ENSP00000380488	9606.ENSP00000484824
GALNT9 (interacts with) MUC5B	1923	194	916	0.9	2.0	0.0	9606.ENSP00000380488	9606.ENSP00000436812
GALNT9 (interacts with) ST6GALNAC2	1924	491	491	0.0	2.0	0.0	9606.ENSP00000380488	9606.ENSP00000225276
GRIN2B (interacts with) PACSIN1	1925	438	438	0.0	526.15941836	0.0	9606.ENSP00000477455	9606.ENSP00000484060
GRIN2B (interacts with) SHISA9	1926	0.21	769	0.72	446.0	0.0	9606.ENSP00000477455	9606.ENSP00000454014
GRIN2B (interacts with) LYN	1927	244	923	0.9	4292.38507604	71	9606.ENSP00000477455	9606.ENSP00000428924
GRIN2B (interacts with) SNAP25	1928	454	521	0.0	1920.44545455	159	9606.ENSP00000477455	9606.ENSP00000254976
GRIN2B (interacts with) KALRN	1929	0.44	466	0.0	503.64474969	86	9606.ENSP00000477455	9606.ENSP00000240874
FOXN1 (interacts with) NOTCH1	1930	0.65	0.65	0.0	324.89035025	0.0	9606.ENSP00000226247	9606.ENSP00000277541
FOXN1 (interacts with) WNT4	1931	487	508	0.0	121.10964975	82	9606.ENSP00000226247	9606.ENSP00000290167
SOX8 (interacts with) WNT4	1932	541	0.56	0.0	117.58256188	0.08	9606.ENSP00000293894	9606.ENSP00000290167
NFATC1 (interacts with) UBE2I	1933	216	431	0.0	111.97819795	305	9606.ENSP00000389377	9606.ENSP00000348056
NFATC1 (interacts with) NOTCH1	1934	674	674	0.0	181.30424837	0.0	9606.ENSP00000389377	9606.ENSP00000277541
FIGN (interacts with) PRR16	1935	488	488	0.0	446.0	0.0	9606.ENSP00000333836	9606.ENSP00000385118
FHL2 (interacts with) ZBTB16	1936	244	522	0.0	589.16233766	393	9606.ENSP00000386665	9606.ENSP00000338157
FHL2 (interacts with) NEFM	1937	501	501	0.0	245.16233766	0.0	9606.ENSP00000386665	9606.ENSP00000221166
FGF1 (interacts with) SHH	1938	487	487	0.0	116.99189317	0.0	9606.ENSP00000480791	9606.ENSP00000297261
FGF1 (interacts with) FLT1	1939	566	861	0.6	28.0005657	267	9606.ENSP00000480791	9606.ENSP00000282397
FGF1 (interacts with) NOTCH1	1940	477	482	0.0	233.71820686	0.05	9606.ENSP00000480791	9606.ENSP00000277541
FGF1 (interacts with) GPC1	1941	287	419	0.0	82.43056462	219	9606.ENSP00000480791	9606.ENSP00000264039
FAT1 (interacts with) MYC	1942	239	925	0.9	446.0	101	9606.ENSP00000406229	9606.ENSP00000479618
GPC1 (interacts with) LYN	1943	53	903	0.9	768.00854	64	9606.ENSP00000264039	9606.ENSP00000428924
GPC1 (interacts with) SHH	1944	667	708	0.0	488.82383907	157	9606.ENSP00000264039	9606.ENSP00000297261
GPC1 (interacts with) PAX7	1945	433	433	0.0	249.33836027	0.0	9606.ENSP00000264039	9606.ENSP00000364524
GPC1 (interacts with) WNT4	1946	317	419	0.0	129.2305993	184	9606.ENSP00000264039	9606.ENSP00000290167
EXT1 (interacts with) SHH	1947	389	482	0.0	336.50500611	186	9606.ENSP00000367446	9606.ENSP00000297261
EXT1 (interacts with) GPC1	1948	624	0.96	0.9	109.49499389	0.0	9606.ENSP00000367446	9606.ENSP00000264039
EVX1 (interacts with) SHH	1949	435	435	0.0	446.0	0.0	9606.ENSP00000419266	9606.ENSP00000297261
MAP1B (interacts with) NEFM	1950	478	478	0.0	1085.01948052	0.0	9606.ENSP00000296755	9606.ENSP00000221166
ERC2 (interacts with) PRR16	1951	711	711	0.0	888.0	0.0	9606.ENSP00000288221	9606.ENSP00000385118
ERC2 (interacts with) MAP1B	1952	354	451	0.0	724.01948052	185	9606.ENSP00000288221	9606.ENSP00000296755
ERC2 (interacts with) GABRB2	1953	501	501	0.0	698.98051948	0.0	9606.ENSP00000288221	9606.ENSP00000274547
FLT1 (interacts with) NFATC1	1955	484	484	0.0	48.2429972	0.0	9606.ENSP00000282397	9606.ENSP00000389377
FLT1 (interacts with) MYC	1956	0.43	0.43	0.0	334.15160298	0.0	9606.ENSP00000282397	9606.ENSP00000479618
FLT1 (interacts with) SHH	1957	0.38	406	0.0	99.03196248	81	9606.ENSP00000282397	9606.ENSP00000297261
FLT1 (interacts with) NOTCH1	1958	789	792	0.0	101.7965892	57	9606.ENSP00000282397	9606.ENSP00000277541
FLT1 (interacts with) GPC1	1959	153	911	0.9	72.55926786	0.0	9606.ENSP00000282397	9606.ENSP00000264039
EFNA2 (interacts with) FLT1	1960	292	704	0.6	93.3565362	0.0	9606.ENSP00000215368	9606.ENSP00000282397
EFNA2 (interacts with) NOTCH1	1961	473	473	0.0	352.6434638	0.0	9606.ENSP00000215368	9606.ENSP00000277541
NCOR2 (interacts with) SKI	1962	214	946	0.9	60.73232323	373	9606.ENSP00000384018	9606.ENSP00000367797
NCOR2 (interacts with) UBE2I	1963	251	955	0.9	47.31273432	454	9606.ENSP00000384018	9606.ENSP00000348056
NCOR2 (interacts with) NR4A2	1964	277	476	0.0	93.67649785	305	9606.ENSP00000384018	9606.ENSP00000344479
NCOR2 (interacts with) ZBTB16	1965	491	0.72	0.0	67.49572927	472	9606.ENSP00000384018	9606.ENSP00000338157
NCOR2 (interacts with) SMAD3	1966	255	922	0.9	98.38910501	0.0	9606.ENSP00000384018	9606.ENSP00000332973
NCOR2 (interacts with) NOTCH1	1967	477	946	0.9	88.59581513	0.05	9606.ENSP00000384018	9606.ENSP00000277541
EBF1 (interacts with) NCOR2	1968	131	909	0.9	22.46165224	0.0	9606.ENSP00000322898	9606.ENSP00000384018
EBF1 (interacts with) MYC	1969	625	625	0.0	273.58412698	0.0	9606.ENSP00000322898	9606.ENSP00000479618
EBF1 (interacts with) GFI1	1970	502	545	0.0	45.61879509	124	9606.ENSP00000322898	9606.ENSP00000359357
EBF1 (interacts with) NOTCH1	1971	0.51	0.51	0.0	111.3952381	0.0	9606.ENSP00000322898	9606.ENSP00000277541
KCNS3 (interacts with) PRKAR1B	1972	41	0.9	0.9	966.95689866	0.0	9606.ENSP00000385968	9606.ENSP00000385749
KCNS3 (interacts with) PTGDR2	1973	469	469	0.0	378.95689866	0.0	9606.ENSP00000385968	9606.ENSP00000332812
DRGX (interacts with) KCNS3	1974	451	451	0.0	446.0	0.0	9606.ENSP00000363254	9606.ENSP00000385968
KCNG2 (interacts with) PRKAR1B	1975	0.0	0.9	0.9	301.82527473	0.0	9606.ENSP00000315654	9606.ENSP00000385749
DMRTA2 (interacts with) KCNG2	1976	505	505	0.0	647.51282051	0.0	9606.ENSP00000383909	9606.ENSP00000315654
FOXL2 (interacts with) UBE2I	1977	609	976	0.9	240.99544459	454	9606.ENSP00000333188	9606.ENSP00000348056
FOXL2 (interacts with) RSPO1	1978	0.87	0.87	0.0	41.35937086	0.0	9606.ENSP00000333188	9606.ENSP00000348944
FOXL2 (interacts with) SMAD3	1979	668	797	0.0	515.57700878	413	9606.ENSP00000333188	9606.ENSP00000332973
FOXL2 (interacts with) SOX17	1980	484	502	0.0	78.65446906	75	9606.ENSP00000333188	9606.ENSP00000297316
FOXL2 (interacts with) SOX8	1981	0.72	763	0.0	68.0227134	189	9606.ENSP00000333188	9606.ENSP00000293894
FOXL2 (interacts with) WNT4	1982	845	852	0.0	34.70555556	82	9606.ENSP00000333188	9606.ENSP00000290167
FOXL2 (interacts with) NOTCH1	1983	546	546	0.0	260.33076074	0.0	9606.ENSP00000333188	9606.ENSP00000277541
PRKAG2 (interacts with) RPTOR	1984	0.21	917	0.9	4176.88571429	0.0	9606.ENSP00000287878	9606.ENSP00000307272
PRKAG2 (interacts with) TRIB1	1985	155	427	0.0	328.26666667	0.35	9606.ENSP00000287878	9606.ENSP00000312150
DCLRE1C (interacts with) MLH3	1986	363	722	0.54	1326.0	129	9606.ENSP00000367527	9606.ENSP00000348020
DCLRE1C (interacts with) PRKAG2	1987	0.0	812	0.0	1760.0	812	9606.ENSP00000367527	9606.ENSP00000287878
CSNK1D (interacts with) TMEM67	1988	56	901	0.9	446.0	0.0	9606.ENSP00000324464	9606.ENSP00000389998
ENSG00000160200 (interacts with) PRKAG2	1989	614	614	0.0	2190.0	0.0	9606.ENSP00000381231	9606.ENSP00000287878
CSAD (interacts with) ENSG00000160200	1990	0.49	0.49	0.0	1760.0	0.0	9606.ENSP00000267085	9606.ENSP00000381231
CSAD (interacts with) TBC1D30	1991	477	477	0.0	1326.0	0.0	9606.ENSP00000267085	9606.ENSP00000440207
GNAT1 (interacts with) PDE6A	1992	609	962	0.9	442.0	125	9606.ENSP00000232461	9606.ENSP00000255266
GNAT1 (interacts with) POMC	1993	49	0.9	0.9	1760.0	0.0	9606.ENSP00000232461	9606.ENSP00000384092
CRX (interacts with) PDE6A	1994	0.58	0.58	0.0	4.0	0.0	9606.ENSP00000221996	9606.ENSP00000255266
CRX (interacts with) GNAT1	1995	581	581	0.0	884.0	0.0	9606.ENSP00000221996	9606.ENSP00000232461
CRX (interacts with) PITPNM3	1996	0.54	0.54	0.0	446.0	0.0	9606.ENSP00000221996	9606.ENSP00000262483
CPLX1 (interacts with) SNAP25	1997	834	997	0.9	446.0	873	9606.ENSP00000305613	9606.ENSP00000254976
COL6A3 (interacts with) PDLIM1	1999	453	453	0.0	3038.0	0.0	9606.ENSP00000295550	9606.ENSP00000360305
COL6A3 (interacts with) THAP1	2000	409	409	0.0	446.0	0.0	9606.ENSP00000295550	9606.ENSP00000254250
COL11A2 (interacts with) COL12A1	2001	305	912	0.9	8.0	0.0	9606.ENSP00000363840	9606.ENSP00000325146
COL11A2 (interacts with) COL6A3	2002	0.22	908	0.9	438.0	0.0	9606.ENSP00000363840	9606.ENSP00000295550
MAD1L1 (interacts with) PPP2R1B	2004	0.0	0.9	0.9	337.63131313	0.0	9606.ENSP00000385334	9606.ENSP00000311344
DDX4 (interacts with) DMRTA2	2005	455	476	0.0	1025.51282051	77	9606.ENSP00000424838	9606.ENSP00000383909
DDX4 (interacts with) SNRPN	2006	236	411	0.0	400.12453657	261	9606.ENSP00000424838	9606.ENSP00000382972
DDX4 (interacts with) ZBTB16	2007	582	587	0.0	1579.43638306	52	9606.ENSP00000424838	9606.ENSP00000338157
DDX4 (interacts with) FOXL2	2008	0.41	442	0.0	708.7516206	93	9606.ENSP00000424838	9606.ENSP00000333188
DDX4 (interacts with) EDC3	2009	271	442	0.0	888.0	266	9606.ENSP00000424838	9606.ENSP00000320503
DDX4 (interacts with) WNT4	2010	454	474	0.0	1099.72582695	76	9606.ENSP00000424838	9606.ENSP00000290167
KHDRBS1 (interacts with) SND1	2011	593	593	0.0	500.97466179	0.0	9606.ENSP00000313829	9606.ENSP00000346762
KHDRBS1 (interacts with) SNRPN	2012	141	511	0.0	255.26964702	454	9606.ENSP00000313829	9606.ENSP00000382972
KHDRBS1 (interacts with) LYN	2013	151	495	0.0	1751.27329406	429	9606.ENSP00000313829	9606.ENSP00000428924
KHDRBS1 (interacts with) RBFOX1	2014	399	486	0.0	906.87982885	0.18	9606.ENSP00000313829	9606.ENSP00000309117
CDC42BPB (interacts with) CDC5L	2015	0.0	0.98	0.0	446.0	0.98	9606.ENSP00000355237	9606.ENSP00000360532
PACRG (interacts with) QKI	2016	468	468	0.0	2294.88454019	0.0	9606.ENSP00000337946	9606.ENSP00000355094
CCDC146 (interacts with) CCDC96	2017	726	726	0.0	446.0	0.0	9606.ENSP00000285871	9606.ENSP00000309285
CCDC146 (interacts with) PACRG	2018	481	481	0.0	888.0	0.0	9606.ENSP00000285871	9606.ENSP00000337946
MAPK11 (interacts with) MYC	2019	344	931	0.9	912.5764342	0.0	9606.ENSP00000333685	9606.ENSP00000479618
MAPK11 (interacts with) SMAD3	2020	372	426	0.0	760.13215788	123	9606.ENSP00000333685	9606.ENSP00000332973
MAPK11 (interacts with) RPTOR	2021	0.49	0.49	0.0	670.60079365	0.0	9606.ENSP00000333685	9606.ENSP00000307272
MAPK11 (interacts with) NEFM	2022	53	804	0.8	1327.85714286	51	9606.ENSP00000333685	9606.ENSP00000221166
CARKD (interacts with) EDC3	2023	422	422	0.0	446.0	0.0	9606.ENSP00000311984	9606.ENSP00000320503
MLH3 (interacts with) RPA2	2024	42	0.9	0.9	444.0	0.0	9606.ENSP00000348020	9606.ENSP00000363017
C19orf40 (interacts with) RPA2	2025	471	944	0.9	2.0	0.0	9606.ENSP00000466121	9606.ENSP00000363017
C19orf40 (interacts with) MLH3	2026	362	458	0.0	444.0	185	9606.ENSP00000466121	9606.ENSP00000348020
JUP (interacts with) MUC1	2028	167	0.46	0.0	1065.14562937	379	9606.ENSP00000377508	9606.ENSP00000484824
JUP (interacts with) PDXK	2029	0.05	0.9	0.9	67.48479853	0.0	9606.ENSP00000377508	9606.ENSP00000291565
PDXK (interacts with) THY1	2030	401	401	0.0	1124.85437063	0.0	9606.ENSP00000291565	9606.ENSP00000284240

## Sheet: Network_node
Matching.Attribute	name	SUID	AverageShortestPathLength	BetweennessCentrality	ClosenessCentrality	ClusteringCoefficient	Degree	Eccentricity	NeighborhoodConnectivity	NumberOfDirectedEdges	Radiality	shared name	Stress	TopologicalCoefficient	Label	Share
MYC	MYC	1708	3.40807175	0.39211368	0.29342105	0.15343915	28	11	8.35714286	28	0.86621824	MYC	68884	0.10267857	2	2
NOTCH1	NOTCH1	1752	3.78923767	0.10160717	0.26390533	0.17378917	27	12	8.33333333	27	0.84504235	NOTCH1	22812	0.11851852	2	2
SHH	SHH	1698	4.01345291	0.14679775	0.24916201	0.15584416	22	12	7.68181818	22	0.83258595	SHH	30602	0.13804714	2	2
UBE2I	UBE2I	1696	3.98654709	0.05589764	0.25084364	0.1978022	14	12	8.42857143	14	0.83408072	UBE2I	10664	0.16428571	2	1
SMAD3	SMAD3	1751	3.74439462	0.06933754	0.26706587	0.24242424	12	11	11.16666667	12	0.84753363	SMAD3	20120	0.18306011	2	1
GATA4	GATA4	1536	5.22869955	0.06399606	0.19125214	0.25454545	11	11	5.54545455	11	0.76507225	GATA4	31906	0.24793388	1	1
ZBTB16	ZBTB16	1697	4.01793722	0.05090038	0.24888393	0.30909091	11	12	11.63636364	11	0.83233682	ZBTB16	9688	0.20292208	2	1
HDAC4	HDAC4	1735	4.0896861	0.04699296	0.24451754	0.34545455	11	12	11.18181818	11	0.82835077	HDAC4	13902	0.21568627	2	1
BMI1	BMI1	1700	3.96412556	0.0309237	0.25226244	0.34545455	11	12	13.09090909	11	0.83532636	BMI1	5540	0.19402985	2	2
SOX1	SOX1	1529	6.13901345	0.01319649	0.16289262	0.41666667	9	12	6.0	9	0.71449925	SOX1	10840	0.3	1	1
PPARGC1A	PPARGC1A	1538	4.30493274	0.17072725	0.23229167	0.02777778	9	9	3.44444444	9	0.81639263	PPARGC1A	24114	0.15686275	1	1
NKX2-1	NKX2-1	1528	6.11210762	0.01393151	0.16360968	0.36111111	9	12	6.0	9	0.71599402	NKX2-1	7358	0.30994152	1	2
PAX7	PAX7	1615	3.95515695	0.03819354	0.25283447	0.27777778	9	11	13.55555556	9	0.83582461	PAX7	13956	0.24007937	2	2
NEUROG3	NEUROG3	1619	4.44394619	0.0132101	0.22502523	0.36111111	9	13	10.22222222	9	0.80866966	NEUROG3	4144	0.22979798	2	2
NCOR2	NCOR2	1645	4.17488789	0.00333214	0.23952739	0.47222222	9	12	12.55555556	9	0.82361734	NCOR2	1094	0.26157407	2	2
WNT4	WNT4	1652	4.12107623	0.02713213	0.24265506	0.30555556	9	12	12.22222222	9	0.82660688	WNT4	6742	0.23504274	2	2
MUC1	MUC1	1694	4.09865471	0.05856737	0.24398249	0.19444444	9	12	9.66666667	9	0.82785252	MUC1	7822	0.19675926	2	2
THY1	THY1	1727	4.05829596	0.06757128	0.24640884	0.33333333	9	12	11.77777778	9	0.83009467	THY1	11940	0.22012579	2	2
SOX17	SOX17	1625	4.16591928	0.00288054	0.24004306	0.53571429	8	12	13875	8	0.8241156	SOX17	1366	0.2775	2	2
FOXL2	FOXL2	1651	4.33183857	0.01517389	0.23084886	0.28571429	8	12	10.75	8	0.81489786	FOXL2	5158	0.25914634	2	2
GATA6	GATA6	1699	4.19730942	0.01058333	0.23824786	0.5	8	12	13.75	8	0.8223717	GATA6	2100	0.28385417	2	2
CDC5L	CDC5L	1713	5.30493274	0.03396674	0.1885038	0.07142857	8	14	2875	8	0.76083707	CDC5L	7234	0.1875	2	2
SNAP25	SNAP25	1729	5.34080717	0.05975464	0.18723762	0.03571429	8	14	2625	8	0.75884405	SNAP25	6266	0.14423077	2	2
NEUROG2	NEUROG2	1552	6.01345291	0.01414242	0.16629381	0.38095238	7	11	5.28571429	7	0.72147484	NEUROG2	2924	0.3956044	1	1
POU3F2	POU3F2	1521	5.98654709	0.01560523	0.1670412	0.47619048	7	11	6.71428571	7	0.72296961	POU3F2	8938	0.35338346	1	2
GFI1	GFI1	1733	4.14349776	0.03621967	0.24134199	0.33333333	7	12	12.57142857	7	0.82536124	GFI1	8988	0.27329193	2	1
LYN	LYN	1614	4.02242152	0.13235878	0.24860647	0.0952381	7	12	9.0	7	0.83208769	LYN	17134	0.17933131	2	2
GPC1	GPC1	1635	4.34080717	0.01468394	0.2303719	0.28571429	7	12	8.57142857	7	0.8143996	GPC1	2486	0.22180451	2	2
FLT1	FLT1	1643	4.22869955	0.00334444	0.23647932	0.47619048	7	12	13.71428571	7	0.8206278	FLT1	1008	0.29179331	2	2
DDX4	DDX4	1673	4.66367713	0.06836008	0.21442308	0.0952381	7	13	6.14285714	7	0.79646238	DDX4	15632	0.19704433	2	2
PRDM16	PRDM16	1537	3.86995516	0.23877312	0.25840093	0.19047619	7	10	10.14285714	7	0.84055805	PRDM16	66244	0.20408163	3	1
WT1	WT1	1543	5.50224215	0.01915726	0.18174409	0.46666667	6	12	6.66666667	6	0.74987544	WT1	7630	0.34210526	1	1
DLG4	DLG4	1555	5.05829596	0.15614651	0.19769504	0.06666667	6	11	2.83333333	6	0.77453911	DLG4	20752	0.1969697	1	1
GRIN2B	GRIN2B	1623	4.75784753	0.09287374	0.21017908	0.0	6	13	3.83333333	6	0.79123069	GRIN2B	10908	0.16666667	2	2
NFATC1	NFATC1	1627	4.24215247	0.00932149	0.23572939	0.46666667	6	12	14.66666667	6	0.81988042	NFATC1	1290	0.32222222	2	2
MAPK11	MAPK11	1681	4.0896861	0.04440056	0.24451754	0.2	6	12	9.83333333	6	0.82835077	MAPK11	7268	0.22619048	2	2
ZMIZ1	ZMIZ1	1504	3.94170404	0.14746412	0.25369738	0.26666667	6	11	14.66666667	6	0.836572	ZMIZ1	24246	0.30496454	3	1
DLL1	DLL1	1523	5.10313901	0.04229817	0.19595782	0.3	5	10	7.8	5	0.77204783	DLL1	8478	0.31666667	1	1
ANK2	ANK2	1559	5.93273543	0.08673696	0.16855631	0.1	5	12	2.8	5	0.72595914	ANK2	11214	0.24444444	1	1
TCF21	TCF21	1519	4.67264574	0.07677962	0.21401152	0.2	5	11	6.2	5	0.79596413	TCF21	24864	0.34117647	1	2
FGF10	FGF10	1522	5.31838565	0.02868517	0.18802698	0.3	5	11	6.6	5	0.76008969	FGF10	5012	0.33684211	1	2
TERT	TERT	1517	6.16591928	0.00896861	0.16218182	0.6	5	12	7.2	5	0.71300448	TERT	2900	0.41176471	1	2
NKX6-1	NKX6-1	1596	4.66367713	4.7369E-4	0.21442308	0.8	5	13	13.8	5	0.79646238	NKX6-1	124	0.36315789	2	1
RSPO1	RSPO1	1695	4.65470852	7.7294E-4	0.21483622	0.6	5	13	11.8	5	0.79696064	RSPO1	228	0.36875	2	1
QKI	QKI	1705	5.13452915	0.04825999	0.19475983	0.1	5	12	4.0	5	0.77030394	QKI	5630	0.24285714	2	1
F2RL3	F2RL3	1736	4.80269058	0.02601511	0.20821662	0.1	5	13	3.8	5	0.78873941	F2RL3	2896	0.22857143	2	1
POMC	POMC	1743	6.39013453	0.06203342	0.15649123	0.1	5	15	2.6	5	0.70054808	POMC	16722	0.25	2	1
RBFOX1	RBFOX1	1595	5.13004484	0.04419322	0.19493007	0.0	5	13	4.4	5	0.77055306	RBFOX1	5164	0.22666667	2	2
RPTOR	RPTOR	1612	4.24215247	0.09248581	0.23572939	0.2	5	12	8.4	5	0.81988042	RPTOR	9568	0.24242424	2	2
KHDRBS1	KHDRBS1	1676	4.76233184	0.0356663	0.20998117	0.1	5	13	5.4	5	0.79098156	KHDRBS1	6108	0.26666667	2	2
HSPB2	HSPB2	1516	5.01345291	0.02312217	0.19946333	0.0	4	10	4.75	4	0.77703039	HSPB2	3850	0.34090909	1	1
PARK2	PRKN	1525	4.25112108	0.18702798	0.23523207	0.0	4	10	6.25	4	0.81938216	PRKN	26186	0.2625	1	2
RPS6KA2	RPS6KA2	1535	4.60986547	0.02903683	0.21692607	0.33333333	4	11	6.5	4	0.79945192	RPS6KA2	12624	0.34722222	1	2
CEBPB	CEBPB	1539	4.51121076	0.0219402	0.22166998	0.5	4	10	7.75	4	0.80493274	CEBPB	11170	0.35227273	1	2
STX1A	STX1A	1558	5.93721973	0.02896327	0.168429	0.16666667	4	12	3.75	4	0.72571001	STX1A	3566	0.29545455	1	2
NODAL	NODAL	1617	4.57847534	0.04287	0.21841332	0.66666667	4	12	12.5	4	0.80119581	NODAL	12	0.40322581	2	1
SOX8	SOX8	1626	4.78026906	3.6136E-4	0.20919325	0.5	4	12	7.75	4	0.78998505	SOX8	258	0.46875	2	1
FGF1	FGF1	1631	4.56053812	1.5292E-4	0.21927237	0.83333333	4	13	15.75	4	0.80219233	FGF1	88	0.41447368	2	1
TMEM67	TMEM67	1655	4.87892377	0.06122053	0.20496324	0.16666667	4	13	7.5	4	0.78450424	TMEM67	10638	0.26923077	2	1
COL6A3	COL6A3	1667	7.80717489	0.05280168	0.12808731	0.16666667	4	14	2.0	4	0.62182362	COL6A3	6766	375	2	1
PDXK	PDXK	1690	4.9955157	0.01449605	0.20017953	0.5	4	13	5.0	4	0.77802691	PDXK	2542	0.36538462	2	1
AHRR	AHRR	1737	4.75336323	0.05696649	0.21037736	0.16666667	4	13	6.25	4	0.79147982	AHRR	15924	0.30263158	2	1
IFT140	IFT140	1603	5.7309417	0.03075734	0.17449139	0.16666667	4	14	2.75	4	0.73716991	IFT140	5194	0.32142857	2	2
PBX4	PBX4	1604	4.88340807	0.03535829	0.20477502	0.0	4	13	6.75	4	0.78425511	PBX4	6514	0.25	2	2
EBF1	EBF1	1646	4.2735426	7.13E-5	0.2339979	0.83333333	4	12	17.75	4	0.81813652	EBF1	24	0.43292683	2	2
PRKAG2	PRKAG2	1653	5.11210762	0.08089072	0.19561404	0.0	4	13	2.75	4	0.77154958	PRKAG2	8432	0.25	2	2
JUP	JUP	1689	5.0	0.01336895	0.2	0.5	4	13	5.0	4	0.77777778	JUP	2254	0.36538462	2	2
BPI	BPI	1693	5.83408072	0.00896861	0.17140661	0.5	4	14	3.0	4	0.73143996	BPI	1562	0.55	2	2
ATN1	ATN1	1707	5.05829596	0.01635245	0.19769504	0.0	4	13	3.0	4	0.77453911	ATN1	1876	0.25	2	2
CBX6	CBX6	1711	4.6367713	0.02299224	0.21566731	0.0	4	13	5.5	4	0.79795715	CBX6	3078	0.26470588	2	2
SND1	SND1	1714	5.30941704	0.00871246	0.18834459	0.16666667	4	13	3.75	4	0.76058794	SND1	1758	0.36111111	2	2
MFI2	MELTF	1725	4.88340807	0.02674969	0.20477502	0.5	4	13	4.5	4	0.78425511	MELTF	6000	0.38636364	2	2
ALPPL2	ALPG	1728	4.82511211	0.00313045	0.20724907	0.5	4	13	5.25	4	0.78749377	ALPG	332	0.35714286	2	2
PACRG	PACRG	1514	4.87443946	0.06009129	0.20515179	0.0	4	11	3.75	4	0.78475336	PACRG	7392	275	3	2
VAX1	VAX1	1541	6.94618834	0.00896861	0.14396385	0.33333333	3	12	5.66666667	3	0.6696562	VAX1	5606	0.53333333	1	1
COL27A1	COL27A1	1545	10.86098655	0.02674423	0.09207267	0.0	3	16	1.66666667	3	0.45216741	COL27A1	2806	0.33333333	1	1
TRIT1	TRIT1	1560	7.98206278	0.0613259	0.1252809	0.0	3	13	1.66666667	3	0.61210762	TRIT1	6494	0.33333333	1	1
SULT2B1	SULT2B1	1511	4.76233184	0.01249765	0.20998117	0.0	3	11	3.0	3	0.79098156	SULT2B1	1988	0.33333333	1	1
EN2	EN2	1520	6.94618834	0.0	0.14396385	1.0	3	12	7.66666667	3	0.6696562	EN2	0	0.6969697	1	2
DBX1	DBX1	1530	6.91928251	0.0	0.14452366	1.0	3	12	8.33333333	3	0.67115097	DBX1	0	0.64102564	1	2
IL21	IL21	1550	6.13901345	0.01833739	0.16289262	0.0	3	12	2.66666667	3	0.71449925	IL21	2038	0.33333333	1	2
PRKAR1B	PRKAR1B	1600	6.4573991	0.02000217	0.15486111	0.0	3	15	3.0	3	0.69681116	PRKAR1B	2934	0.33333333	2	1
MUC5B	MUC5B	1620	5.08520179	0.0	0.19664903	1.0	3	13	5.0	3	0.77304434	MUC5B	0	0.55555556	2	1
ST6GALNAC2	ST6GALNAC2	1621	5.08520179	0.0	0.19664903	1.0	3	13	5.0	3	0.77304434	ST6GALNAC2	0	0.55555556	2	1
NEFM	NEFM	1629	4.98654709	0.02234112	0.20053957	0.0	3	13	3.33333333	3	0.77852516	NEFM	3728	0.33333333	2	1
KCNS3	KCNS3	1647	7.22421525	0.01359344	0.13842334	0.0	3	16	2.33333333	3	0.65421026	KCNS3	1716	0.33333333	2	1
GNAT1	GNAT1	1660	7.35874439	0.02666343	0.13589275	0.33333333	3	16	3.33333333	3	0.64673642	GNAT1	7206	0.42857143	2	1
GABRB2	GABRB2	1720	5.69058296	0.03124834	0.17572892	0.0	3	14	3.66666667	3	0.73941206	GABRB2	3560	0.33333333	2	1
SKI	SKI	1580	4.60986547	0.07334	0.21692607	0.66666667	3	12	11.66666667	3	0.79945192	SKI	40	0.53030303	2	2
NR4A2	NR4A2	1581	4.70403587	0.00107972	0.21258341	0.33333333	3	13	15.0	3	0.79422023	NR4A2	260	0.44444444	2	2
MPRIP	MPRIP	1586	5.75784753	0.00358479	0.17367601	0.33333333	3	13	3.66666667	3	0.73567514	MPRIP	428	0.41666667	2	2
INSM1	INSM1	1597	4.92376682	0.0	0.20309654	1.0	3	13	12.0	3	0.78201295	INSM1	0	0.48	2	2
IFT80	IFT80	1602	5.79820628	0.00896861	0.17246713	0.33333333	3	14	3.0	3	0.73343298	IFT80	1438	0.44444444	2	2
HK2	HK2	1608	4.23318386	0.00311891	0.23622881	0.66666667	3	12	18.33333333	3	0.82037867	HK2	520	0.43650794	2	2
ERC2	ERC2	1640	6.49327354	0.0188361	0.15400552	0.0	3	15	2.33333333	3	0.69481814	ERC2	2990	0.33333333	2	2
CRX	CRX	1662	8.34080717	0.00896861	0.11989247	0.33333333	3	17	2.0	3	0.59217738	CRX	2406	0.55555556	2	2
SNRPN	SNRPN	1672	5.33183857	0.00224613	0.18755257	0.66666667	3	14	6.66666667	3	0.7593423	SNRPN	538	0.41666667	2	2
MLH3	MLH3	1685	7.05829596	0.01785642	0.14167726	0.33333333	3	15	2.0	3	0.663428	MLH3	1772	0.55555556	2	2
GHDC	GHDC	1692	5.83856502	0.0	0.17127496	1.0	3	14	4.0	3	0.73119083	GHDC	0	0.66666667	2	2
CD53	CD53	1701	6.32286996	0.00896861	0.15815603	0.33333333	3	15	3.66666667	3	0.704285	CD53	952	0.41666667	2	2
CNTN4	CNTN4	1726	4.94170404	0.0	0.20235935	1.0	3	13	5.66666667	3	0.78101644	CNTN4	0	0.51515152	2	2
RPL23	RPL23	1738	4.37668161	0.02674423	0.22848361	0.0	3	12	10.33333333	3	0.81240658	RPL23	2248	0.33333333	2	2
PTGDR2	PTGDR2	1744	7.19282511	0.0062734	0.13902743	0.33333333	3	16	3.66666667	3	0.65595416	PTGDR2	464	0.41666667	2	2
ADORA1	ADORA1	1746	7.32286996	0.00896861	0.13655848	0.33333333	3	16	3.0	3	0.64872945	ADORA1	2444	0.44444444	2	2
COL12A1	COL12A1	1749	8.77130045	0.02666343	0.11400818	0.33333333	3	15	3.0	3	0.56826109	COL12A1	3396	0.44444444	2	2
ADAMTS7	ADAMTS7	1750	9.74887892	0.01785642	0.1025759	0.33333333	3	16	2.33333333	3	0.51395117	ADAMTS7	2268	0.5	2	2
ACTA2	ACTA2	1754	4.5470852	0.00896861	0.2199211	0.33333333	3	12	13.33333333	3	0.80293971	ACTA2	1232	0.41935484	2	2
GALNT9	GALNT9	1622	5.08520179	0.0	0.19664903	1.0	3	13	5.0	3	0.77304434	GALNT9	0	0.55555556	3	1
STK32B	STK32B	1527	5.21076233	0.08605018	0.1919105	0.0	2	10	5.5	2	0.76606876	STK32B	9200	0.5	1	1
COL11A1	COL11A1	1534	9.89237668	0.03538965	0.10108794	0.0	2	15	2.5	2	0.50597907	COL11A1	3728	0.5	1	1
DUPD1	DUPD1	1547	11.84753363	0.00896861	0.08440575	0.0	2	17	2.0	2	0.39735924	DUPD1	938	0.5	1	1
SCNN1B	SCNN1B	1549	6.75336323	0.00452072	0.14807437	0.0	2	13	3.0	2	0.68036871	SCNN1B	380	0.5	1	1
BCL7A	BCL7A	1551	6.88789238	0.00380318	0.14518229	0.0	2	13	2.5	2	0.67289487	BCL7A	370	0.5	1	1
ADARB2	ADARB2	1562	7.04932735	0.06948653	0.14185751	0.0	2	12	2.5	2	0.66392626	ADARB2	7392	0.5	1	1
PRKAG3	PRKAG3	1501	5.29147982	0.00250115	0.18898305	0.0	2	10	5.5	2	0.76158445	PRKAG3	722	0.5625	1	1
PRDX1	PRDX1	1515	6.0	2.8616E-4	0.16666667	0.0	2	11	3.0	2	0.72222222	PRDX1	46	0.66666667	1	1
RIC8B	RIC8B	1524	6.04484305	0.00896861	0.16543027	0.0	2	12	3.5	2	0.71973094	RIC8B	1130	0.5	1	2
EXOC6	EXOC6	1531	6.92376682	0.00896861	0.14443005	0.0	2	13	2.5	2	0.67090184	EXOC6	1148	0.5	1	2
VARS2	VARS2	1533	8.93273543	0.04403507	0.11194779	0.0	2	14	2.5	2	0.55929248	VARS2	4650	0.5	1	2
DIP2C	DIP2C	1561	6.12556054	0.07780875	0.16325037	0.0	2	11	2.0	2	0.71524664	DIP2C	8298	0.5	1	2
ZHX2	ZHX2	1506	5.65919283	0.00147659	0.17670365	0.0	2	12	3.5	2	0.74115595	ZHX2	656	625	1	2
MEX3A	MEX3A	1512	5.21076233	0.00309457	0.1919105	0.0	2	10	6.0	2	0.76606876	MEX3A	260	0.5	1	2
NKX2-8	NKX2-8	1518	6.21524664	2.8462E-4	0.16089466	0.0	2	12	6.5	2	0.71026408	NKX2-8	66	0.55	1	2
PPP2R1B	PPP2R1B	1587	4.96412556	0.00631053	0.20144535	0.0	2	13	4.5	2	0.7797708	PPP2R1B	652	0.5	2	1
PACSIN1	PACSIN1	1610	5.55605381	0.00392016	0.17998386	0.0	2	14	4.5	2	0.7468859	PACSIN1	600	0.5	2	1
FHL2	FHL2	1630	4.95067265	0.003922	0.20199275	0.0	2	13	7.0	2	0.78051819	FHL2	496	0.5	2	1
EXT1	EXT1	1636	4.88789238	0.0	0.20458716	1.0	2	13	14.5	2	0.78400598	EXT1	0	0.63043478	2	1
DCLRE1C	DCLRE1C	1654	6.08071749	0.02666343	0.16445428	0.0	2	14	3.5	2	0.71773792	DCLRE1C	2652	0.5	2	1
COL11A2	COL11A2	1668	8.78475336	0.0	0.11383359	1.0	2	15	3.5	2	0.5675137	COL11A2	0	0.7	2	1
CCDC146	CCDC146	1680	5.86098655	0.00896861	0.17061974	0.0	2	12	2.5	2	0.72994519	CCDC146	1190	0.5	2	1
ASS1	ASS1	1710	4.3632287	0.00789044	0.22918808	0.0	2	12	15.0	2	0.81315396	ASS1	828	0.5	2	1
TRIM27	TRIM27	1741	4.97309417	0.00896861	0.20108206	0.0	2	13	7.5	2	0.77927255	TRIM27	1322	0.5	2	1
ACSS3	ACSS3	1757	9.0044843	0.00896861	0.11105578	0.0	2	17	1.5	2	0.55530643	ACSS3	888	0.5	2	1
TRIB1	TRIB1	1572	5.74439462	0.00406059	0.17408275	0.0	2	14	4.0	2	0.73642252	TRIB1	516	0.5	2	2
TPBGL	TPBGL	1576	6.11659193	0.00896861	0.16348974	0.0	2	14	3.0	2	0.71574489	TPBGL	866	0.5	2	2
NUP98	NUP98	1582	4.97309417	0.00896861	0.20108206	0.0	2	13	7.5	2	0.77927255	NUP98	1322	0.5	2	2
IGFBP3	IGFBP3	1598	5.75336323	0.01896175	0.17381138	0.0	2	14	4.5	2	0.73592427	IGFBP3	5118	0.5	2	2
HOXC6	HOXC6	1606	5.86995516	0.00896861	0.17035905	0.0	2	14	2.5	2	0.72944694	HOXC6	1544	0.5	2	2
KIDINS220	KIDINS220	1609	4.80269058	0.0	0.20821662	1.0	2	12	10.0	2	0.78873941	KIDINS220	0	0.66666667	2	2
FOXN1	FOXN1	1624	4.71748879	0.0	0.21197719	1.0	2	13	18.0	2	0.79347285	FOXN1	0	0.6	2	2
SV2C	SV2C	1633	5.51569507	0.00938406	0.18130081	0.0	2	14	6.5	2	0.74912805	SV2C	736	0.5	2	2
KALRN	KALRN	1634	5.49327354	0.00589608	0.18204082	0.0	2	14	5.5	2	0.75037369	KALRN	414	0.5	2	2
PRR16	PRR16	1638	7.47982063	0.00896861	0.13369305	0.0	2	16	2.0	2	0.64000997	PRR16	1470	0.5	2	2
MAP1B	MAP1B	1639	5.86995516	0.0137664	0.17035905	0.0	2	14	3.0	2	0.72944694	MAP1B	2556	0.5	2	2
EFNA2	EFNA2	1644	4.77578475	0.0	0.20938967	1.0	2	13	17.0	2	0.79023418	EFNA2	0	0.60714286	2	2
KCNG2	KCNG2	1649	6.38116592	0.00508361	0.15671117	0.0	2	15	2.5	2	0.70104634	KCNG2	568	0.5	2	2
DMRTA2	DMRTA2	1650	5.5470852	0.0123927	0.18027486	0.0	2	14	4.5	2	0.74738416	DMRTA2	2386	0.5	2	2
ENSG00000160200	CBS	1657	6.07174888	0.03538965	0.16469719	0.0	2	14	3.0	2	0.71823617	CBS	3528	0.5	2	2
CSAD	CSAD	1658	7.04035874	0.02666343	0.14203822	0.0	2	15	2.0	2	0.66442451	CSAD	2652	0.5	2	2
PDE6A	PDE6A	1659	8.34529148	0.0	0.11982805	1.0	2	17	3.0	2	0.59192825	PDE6A	0	0.75	2	2
MAD1L1	MAD1L1	1671	5.73542601	4.6908E-4	0.17435496	0.0	2	14	5.0	2	0.73692078	MAD1L1	30	0.5	2	2
TUBA1B	TUBA1B	1675	5.72197309	0.0027031	0.17476489	0.0	2	14	6.5	2	0.73766816	TUBA1B	592	0.55	2	2
EDC3	EDC3	1682	5.65022422	0.00896861	0.17698413	0.0	2	14	4.0	2	0.74165421	EDC3	1912	0.5	2	2
RPA2	RPA2	1684	8.04932735	0.0	0.12423398	1.0	2	16	2.5	2	0.6083707	RPA2	0	0.83333333	2	2
C19orf40	FAAP24	1686	8.04932735	0.0	0.12423398	1.0	2	16	2.5	2	0.6083707	FAAP24	0	0.83333333	2	2
ATP8B4	ATP8B4	1702	6.32735426	0.0	0.15804394	1.0	2	15	5.5	2	0.70403587	ATP8B4	0	0.61111111	2	2
ATXN10	ATXN10	1709	5.1793722	9.6593E-4	0.19307359	0.0	2	13	3.0	2	0.76781266	ATXN10	198	0.5	2	2
API5	API5	1715	5.85201794	0.00120974	0.17088123	0.0	2	14	6.0	2	0.73044345	API5	358	0.55555556	2	2
ANO2	ANO2	1721	6.67713004	0.00896861	0.14976494	0.0	2	15	2.0	2	0.68460389	ANO2	846	0.5	2	2
GPR15	GPR15	1734	5.62331839	0.04789039	0.17783094	0.0	2	14	4.5	2	0.74314898	GPR15	13798	0.5	2	2
AGPAT1	AGPAT1	1740	5.3632287	0.00896861	0.18645485	0.0	2	13	2.0	2	0.75759841	AGPAT1	752	0.5	2	2
ADAMTS9	ADAMTS9	1747	10.73991031	0.0	0.09311065	1.0	2	17	2.5	2	0.45889387	ADAMTS9	0	0.83333333	2	2
SPON2	SPON2	1748	10.73991031	0.0	0.09311065	1.0	2	17	2.5	2	0.45889387	SPON2	0	0.83333333	2	2
TBC1D30	TBC1D30	1755	8.01793722	0.01785642	0.12472036	0.0	2	16	2.0	2	0.6101146	TBC1D30	1772	0.5	2	2
PDLIM1	PDLIM1	1556	6.86547085	0.06108351	0.14565643	0.0	2	13	4.5	2	0.67414051	PDLIM1	7868	0.5	3	2
CYP26C1	CYP26C1	1532	7.91928251	0.0	0.12627407	0.0	1	14	2.0	1	0.61559542	CYP26C1	0	0.0	1	1
CCDC140	CCDC140	1542	7.94170404	0.0	0.12591756	0.0	1	13	3.0	1	0.61434978	CCDC140	0	0.0	1	1
CALCOCO1	CALCOCO1	1546	11.85650224	0.0	0.08434191	0.0	1	17	3.0	1	0.39686099	CALCOCO1	0	0.0	1	1
CORO2B	CORO2B	1554	6.92825112	0.0	0.14433657	0.0	1	13	5.0	1	0.67065272	CORO2B	0	0.0	1	1
PLEKHH2	PLEKHH2	1503	5.75784753	0.0	0.17367601	0.0	1	12	3.0	1	0.73567514	PLEKHH2	0	0.0	1	1
FZD10	FZD10	1526	6.05381166	0.0	0.16518519	0.0	1	12	6.0	1	0.71923269	FZD10	0	0.0	1	2
CD46	CD46	1540	6.05381166	0.0	0.16518519	0.0	1	12	6.0	1	0.71923269	CD46	0	0.0	1	2
CARTPT	CARTPT	1544	6.49775785	0.0	0.15389924	0.0	1	13	6.0	1	0.69456901	CARTPT	0	0.0	1	2
BRSK2	BRSK2	1548	12.84304933	0.0	0.07786313	0.0	1	18	2.0	1	0.34205282	BRSK2	0	0.0	1	2
BARHL2	BARHL2	1553	7.00896861	0.0	0.14267434	0.0	1	12	7.0	1	0.66616841	BARHL2	0	0.0	1	2
NIPAL2	NIPAL2	1557	6.92825112	0.0	0.14433657	0.0	1	13	5.0	1	0.67065272	NIPAL2	0	0.0	1	2
ZNF608	ZNF608	1500	7.16143498	0.0	0.13963682	0.0	1	13	5.0	1	0.65769806	ZNF608	0	0.0	1	2
TTLL6	TTLL6	1502	5.30044843	0.0	0.18866328	0.0	1	10	9.0	1	0.7610862	TTLL6	0	0.0	1	2
NUAK1	NUAK1	1505	7.04035874	0.0	0.14203822	0.0	1	13	2.0	1	0.66442451	NUAK1	0	0.0	1	2
NPAT	NPAT	1507	7.10762332	0.0	0.14069401	0.0	1	13	9.0	1	0.66068759	NPAT	0	0.0	1	2
MTIF2	MTIF2	1508	8.97757848	0.0	0.11138861	0.0	1	14	3.0	1	0.5568012	MTIF2	0	0.0	1	2
IL2RA	IL2RA	1513	7.13452915	0.0	0.14016342	0.0	1	13	3.0	1	0.65919283	IL2RA	0	0.0	1	2
ZNF395	ZNF395	1563	5.01345291	0.0	0.19946333	0.0	1	13	11.0	1	0.77703039	ZNF395	0	0.0	2	1
RPL38	RPL38	1564	5.37219731	0.0	0.18614357	0.0	1	13	3.0	1	0.75710015	RPL38	0	0.0	2	1
UNCX	UNCX	1575	4.78475336	0.0	0.20899719	0.0	1	13	27.0	1	0.78973592	UNCX	0	0.0	2	1
PMEL	PMEL	1585	5.0941704	0.0	0.19630282	0.0	1	13	9.0	1	0.77254609	PMEL	0	0.0	2	1
KLHDC8B	KLHDC8B	1601	6.7264574	0.0	0.14866667	0.0	1	15	4.0	1	0.68186348	KLHDC8B	0	0.0	2	1
HOXB3	HOXB3	1607	6.86547085	0.0	0.14565643	0.0	1	15	2.0	1	0.67414051	HOXB3	0	0.0	2	1
GRID1	GRID1	1613	5.23766816	0.0	0.19092466	0.0	1	13	5.0	1	0.76457399	GRID1	0	0.0	2	1
KLF13	KLF13	1618	5.19282511	0.0	0.1925734	0.0	1	13	8.0	1	0.76706527	KLF13	0	0.0	2	1
FIGN	FIGN	1628	8.47533632	0.0	0.11798942	0.0	1	17	2.0	1	0.58470354	FIGN	0	0.0	2	1
WDR83	WDR83	1674	6.30044843	0.0	0.15871886	0.0	1	15	8.0	1	0.70553064	WDR83	0	0.0	2	1
UPK1A	UPK1A	1678	7.31838565	0.0	0.13664216	0.0	1	16	3.0	1	0.64897857	UPK1A	0	0.0	2	1
CYB5R3	CYB5R3	1691	6.82959641	0.0	0.14642154	0.0	1	15	4.0	1	0.67613353	CYB5R3	0	0.0	2	1
ANKRD11	ANKRD11	1722	5.08520179	0.0	0.19664903	0.0	1	13	11.0	1	0.77304434	ANKRD11	0	0.0	2	1
ALLC	ALLC	1730	6.33632287	0.0	0.15782024	0.0	1	15	8.0	1	0.70353762	ALLC	0	0.0	2	1
DGKI	DGKI	1739	6.35874439	0.0	0.15726375	0.0	1	14	2.0	1	0.70229198	DGKI	0	0.0	2	1
P2RX5	P2RX5	1745	8.31838565	0.0	0.12021563	0.0	1	17	3.0	1	0.59342302	P2RX5	0	0.0	2	1
PSD4	PSD4	1568	6.33632287	0.0	0.15782024	0.0	1	15	8.0	1	0.70353762	PSD4	0	0.0	2	2
NKX2-6	NKX2-6	1577	7.11210762	0.0	0.1406053	0.0	1	15	2.0	1	0.66043847	NKX2-6	0	0.0	2	2
ZFHX3	ZFHX3	1578	5.43946188	0.0	0.18384171	0.0	1	14	9.0	1	0.75336323	ZFHX3	0	0.0	2	2
NELL1	NELL1	1579	5.23766816	0.0	0.19092466	0.0	1	13	6.0	1	0.76457399	NELL1	0	0.0	2	2
MYOM2	MYOM2	1583	5.96860987	0.0	0.1675432	0.0	1	14	2.0	1	0.72396612	MYOM2	0	0.0	2	2
USP36	USP36	1584	4.40358744	0.0	0.22708758	0.0	1	12	28.0	1	0.81091181	USP36	0	0.0	2	2
SCHIP1	SCHIP1	1599	6.79372197	0.0	0.14719472	0.0	1	15	3.0	1	0.67812656	SCHIP1	0	0.0	2	2
HOXC10	HOXC10	1605	5.87892377	0.0	0.17009916	0.0	1	14	4.0	1	0.72894868	HOXC10	0	0.0	2	2
SHISA9	SHISA9	1611	5.75336323	0.0	0.17381138	0.0	1	14	6.0	1	0.73592427	SHISA9	0	0.0	2	2
GBX1	GBX1	1616	5.00896861	0.0	0.1996419	0.0	1	13	22.0	1	0.77727952	GBX1	0	0.0	2	2
FAT1	FAT1	1632	4.40358744	0.0	0.22708758	0.0	1	12	28.0	1	0.81091181	FAT1	0	0.0	2	2
EVX1	EVX1	1637	5.00896861	0.0	0.1996419	0.0	1	13	22.0	1	0.77727952	EVX1	0	0.0	2	2
DRGX	DRGX	1648	8.21973094	0.0	0.12165848	0.0	1	17	3.0	1	0.59890384	DRGX	0	0.0	2	2
CSNK1D	CSNK1D	1656	5.87443946	0.0	0.17022901	0.0	1	14	4.0	1	0.72919781	CSNK1D	0	0.0	2	2
PITPNM3	PITPNM3	1661	9.33632287	0.0	0.10710855	0.0	1	18	3.0	1	0.53687095	PITPNM3	0	0.0	2	2
CPLX1	CPLX1	1663	6.33632287	0.0	0.15782024	0.0	1	15	8.0	1	0.70353762	CPLX1	0	0.0	2	2
THAP1	THAP1	1666	8.80269058	0.0	0.11360163	0.0	1	15	4.0	1	0.56651719	THAP1	0	0.0	2	2
CDC42BPB	CDC42BPB	1677	6.30044843	0.0	0.15871886	0.0	1	15	8.0	1	0.70553064	CDC42BPB	0	0.0	2	2
CCDC96	CCDC96	1679	6.85650224	0.0	0.14584696	0.0	1	13	2.0	1	0.67463876	CCDC96	0	0.0	2	2
CARKD	NAXD	1683	6.64573991	0.0	0.15047233	0.0	1	15	2.0	1	0.68634778	NAXD	0	0.0	2	2
TNRC18	TNRC18	1706	6.05381166	0.0	0.16518519	0.0	1	14	4.0	1	0.71923269	TNRC18	0	0.0	2	2
APOBEC3A	APOBEC3A	1712	5.632287	0.0	0.17754777	0.0	1	14	4.0	1	0.74265072	APOBEC3A	0	0.0	2	2
PDE1C	PDE1C	1719	7.67264574	0.0	0.13033314	0.0	1	16	2.0	1	0.62929746	PDE1C	0	0.0	2	2
ADPRHL1	ADPRHL1	1742	5.96860987	0.0	0.1675432	0.0	1	14	2.0	1	0.72396612	ADPRHL1	0	0.0	2	2
CD180	CD180	1753	5.5426009	0.0	0.18042071	0.0	1	13	3.0	1	0.74763328	CD180	0	0.0	2	2
ALDH2	ALDH2	1756	10.0	0.0	0.1	0.0	1	18	2.0	1	0.5	ALDH2	0	0.0	2	2
